# Supplementary material for: Stereoselective Domino Rearrangement peri-Annulation of Cinchona Alkaloid Derivatives with 8-Bromo-1-naphthyl Grignard
Source: J Org Chem. 2022 Aug 23;87(17):11602–7. doi: 10.1021/acs.joc.2c01249 (PMC9442652; doi:10.1021/acs.joc.2c01249)
Supplement: Supplementary file 2 — jo2c01249_si_002.zip [file jo2c01249_si_002.zip]

Archive with 818 entries (732 files):
- 1/13C(a)/
- 1/13C(a)/acqu
- 1/13C(a)/acqus
- 1/13C(a)/audita.txt
- 1/13C(a)/cpdprg2
- 1/13C(a)/fid
- 1/13C(a)/format.ased
- 1/13C(a)/format.temp
- 1/13C(a)/fq1list
- 1/13C(a)/pdata/
- 1/13C(a)/pdata/1/
- 1/13C(a)/pdata/1/1i
- 1/13C(a)/pdata/1/1r
- 1/13C(a)/pdata/1/auditp.txt
- 1/13C(a)/pdata/1/outd
- 1/13C(a)/pdata/1/parm.txt
- 1/13C(a)/pdata/1/peaklist.xml
- 1/13C(a)/pdata/1/peakrng
- 1/13C(a)/pdata/1/peaks
- 1/13C(a)/pdata/1/proc
- 1/13C(a)/pdata/1/procs
- 1/13C(a)/pdata/1/thumb.png
- 1/13C(a)/pdata/1/title
- 1/13C(a)/pulseprogram
- 1/13C(a)/scon2
- 1/13C(a)/specpar
- 1/13C(a)/uxnmr.info
- 1/13C(a)/uxnmr.par
- 1/13C(benzene)/
- 1/13C(benzene)/acqu
- 1/13C(benzene)/acqus
- 1/13C(benzene)/audita.txt
- 1/13C(benzene)/cpdprg2
- 1/13C(benzene)/fid
- 1/13C(benzene)/format.temp
- 1/13C(benzene)/pdata/
- 1/13C(benzene)/pdata/1/
- 1/13C(benzene)/pdata/1/1i
- 1/13C(benzene)/pdata/1/1r
- 1/13C(benzene)/pdata/1/assocs
- 1/13C(benzene)/pdata/1/auditp.txt
- 1/13C(benzene)/pdata/1/base_info
- 1/13C(benzene)/pdata/1/outd
- 1/13C(benzene)/pdata/1/parm.txt
- 1/13C(benzene)/pdata/1/peaklist.xml
- 1/13C(benzene)/pdata/1/peakrng
- 1/13C(benzene)/pdata/1/peaks
- 1/13C(benzene)/pdata/1/proc
- 1/13C(benzene)/pdata/1/procs
- 1/13C(benzene)/pdata/1/thumb.png
- 1/13C(benzene)/pdata/1/title
- 1/13C(benzene)/pulseprogram
- 1/13C(benzene)/scon2
- 1/13C(benzene)/specpar
- 1/13C(benzene)/uxnmr.info
- 1/13C(benzene)/uxnmr.par
- 1/13C/
- 1/13C/acqu
- 1/13C/acqus
- 1/13C/audita.txt
- 1/13C/cpdprg2
- 1/13C/fid
- 1/13C/format.temp
- 1/13C/pdata/
- 1/13C/pdata/1/
- 1/13C/pdata/1/1i
- 1/13C/pdata/1/1r
- 1/13C/pdata/1/assocs
- 1/13C/pdata/1/auditp.txt
- 1/13C/pdata/1/outd
- 1/13C/pdata/1/parm.txt
- 1/13C/pdata/1/peaklist.xml
- 1/13C/pdata/1/peakrng
- 1/13C/pdata/1/peaks
- 1/13C/pdata/1/proc
- 1/13C/pdata/1/procs
- 1/13C/pdata/1/thumb.png
- 1/13C/pdata/1/title
- 1/13C/pulseprogram
- 1/13C/scon2
- 1/13C/specpar
- 1/13C/uxnmr.info
- 1/13C/uxnmr.par
- 1/13C-DEPT(benzene)/
- 1/13C-DEPT(benzene)/acqu
- 1/13C-DEPT(benzene)/acqus
- 1/13C-DEPT(benzene)/audita.txt
- 1/13C-DEPT(benzene)/cpdprg2
- 1/13C-DEPT(benzene)/fid
- 1/13C-DEPT(benzene)/format.ased
- 1/13C-DEPT(benzene)/format.temp
- 1/13C-DEPT(benzene)/pdata/
- 1/13C-DEPT(benzene)/pdata/1/
- 1/13C-DEPT(benzene)/pdata/1/1i
- 1/13C-DEPT(benzene)/pdata/1/1r
- 1/13C-DEPT(benzene)/pdata/1/assocs
- 1/13C-DEPT(benzene)/pdata/1/auditp.txt
- 1/13C-DEPT(benzene)/pdata/1/outd
- 1/13C-DEPT(benzene)/pdata/1/proc
- 1/13C-DEPT(benzene)/pdata/1/procs
- 1/13C-DEPT(benzene)/pdata/1/thumb.png
- 1/13C-DEPT(benzene)/pdata/1/title
- 1/13C-DEPT(benzene)/pulseprogram
- 1/13C-DEPT(benzene)/scon2
- 1/13C-DEPT(benzene)/specpar
- 1/13C-DEPT(benzene)/uxnmr.info
- 1/13C-DEPT(benzene)/uxnmr.par
- 1/1H(a)/
- 1/1H(a)/acqu
- 1/1H(a)/acqus
- 1/1H(a)/audita.txt
- 1/1H(a)/fid
- 1/1H(a)/format.temp
- 1/1H(a)/pdata/
- 1/1H(a)/pdata/1/
- 1/1H(a)/pdata/1/1i
- 1/1H(a)/pdata/1/1r
- 1/1H(a)/pdata/1/assocs
- 1/1H(a)/pdata/1/auditp.txt
- 1/1H(a)/pdata/1/integrals.txt
- 1/1H(a)/pdata/1/intrng
- 1/1H(a)/pdata/1/outd
- 1/1H(a)/pdata/1/parm.txt
- 1/1H(a)/pdata/1/peaklist.xml
- 1/1H(a)/pdata/1/peakrng
- 1/1H(a)/pdata/1/peaks
- 1/1H(a)/pdata/1/proc
- 1/1H(a)/pdata/1/procs
- 1/1H(a)/pdata/1/thumb.png
- 1/1H(a)/pdata/1/title
- 1/1H(a)/pulseprogram
- 1/1H(a)/scon2
- 1/1H(a)/specpar
- 1/1H(a)/uxnmr.info
- 1/1H(a)/uxnmr.par
- 1/1H(benzene)/
- 1/1H(benzene)/acqu
- 1/1H(benzene)/acqus
- 1/1H(benzene)/audita.txt
- 1/1H(benzene)/fid
- 1/1H(benzene)/format.temp
- 1/1H(benzene)/pdata/
- 1/1H(benzene)/pdata/1/
- 1/1H(benzene)/pdata/1/1i
- 1/1H(benzene)/pdata/1/1r
- 1/1H(benzene)/pdata/1/assocs
- 1/1H(benzene)/pdata/1/auditp.txt
- 1/1H(benzene)/pdata/1/integrals.txt
- 1/1H(benzene)/pdata/1/intrng
- 1/1H(benzene)/pdata/1/outd
- 1/1H(benzene)/pdata/1/parm.txt
- 1/1H(benzene)/pdata/1/peaklist.xml
- 1/1H(benzene)/pdata/1/peakrng
- 1/1H(benzene)/pdata/1/peaks
- 1/1H(benzene)/pdata/1/proc
- 1/1H(benzene)/pdata/1/procs
- 1/1H(benzene)/pdata/1/thumb.png
- 1/1H(benzene)/pdata/1/title
- 1/1H(benzene)/pulseprogram
- 1/1H(benzene)/scon2
- 1/1H(benzene)/specpar
- 1/1H(benzene)/uxnmr.info
- 1/1H(benzene)/uxnmr.par
- 1/1H/
- 1/1H/acqu
- 1/1H/acqus
- 1/1H/audita.txt
- 1/1H/fid
- 1/1H/format.temp
- 1/1H/pdata/
- 1/1H/pdata/1/
- 1/1H/pdata/1/1i
- 1/1H/pdata/1/1r
- 1/1H/pdata/1/assocs
- 1/1H/pdata/1/auditp.txt
- 1/1H/pdata/1/integrals.txt
- 1/1H/pdata/1/intrng
- 1/1H/pdata/1/outd
- 1/1H/pdata/1/parm.txt
- 1/1H/pdata/1/peaklist.xml
- 1/1H/pdata/1/peakrng
- 1/1H/pdata/1/peaks
- 1/1H/pdata/1/proc
- 1/1H/pdata/1/procs
- 1/1H/pdata/1/thumb.png
- 1/1H/pdata/1/title
- 1/1H/pulseprogram
- 1/1H/scon2
- 1/1H/specpar
- 1/1H/uxnmr.info
- 1/1H/uxnmr.par
- 1/Compound 1.mol
- 1/COSY(a)/
- 1/COSY(a)/acqu
- 1/COSY(a)/acqu2
- 1/COSY(a)/acqu2s
- 1/COSY(a)/acqus
- 1/COSY(a)/audita.txt
- 1/COSY(a)/format.temp
- 1/COSY(a)/pdata/
- 1/COSY(a)/pdata/1/
- 1/COSY(a)/pdata/1/2rr
- 1/COSY(a)/pdata/1/auditp.txt
- 1/COSY(a)/pdata/1/clevels
- 1/COSY(a)/pdata/1/curdat2
- 1/COSY(a)/pdata/1/outd
- 1/COSY(a)/pdata/1/proc
- 1/COSY(a)/pdata/1/proc2
- 1/COSY(a)/pdata/1/proc2s
- 1/COSY(a)/pdata/1/procs
- 1/COSY(a)/pdata/1/thumb.png
- 1/COSY(a)/pdata/1/title
- 1/COSY(a)/pulseprogram
- 1/COSY(a)/scon2
- 1/COSY(a)/ser
- 1/COSY(a)/specpar
- 1/COSY(a)/uxnmr.info
- 1/COSY(a)/uxnmr.par
- 1/COSY(benzene)/
- 1/COSY(benzene)/acqu
- 1/COSY(benzene)/acqu2
- 1/COSY(benzene)/acqu2s
- 1/COSY(benzene)/acqus
- 1/COSY(benzene)/audita.txt
- 1/COSY(benzene)/format.temp
- 1/COSY(benzene)/pdata/
- 1/COSY(benzene)/pdata/1/
- 1/COSY(benzene)/pdata/1/2rr
- 1/COSY(benzene)/pdata/1/auditp.txt
- 1/COSY(benzene)/pdata/1/clevels
- 1/COSY(benzene)/pdata/1/curdat2
- 1/COSY(benzene)/pdata/1/outd
- 1/COSY(benzene)/pdata/1/proc
- 1/COSY(benzene)/pdata/1/proc2
- 1/COSY(benzene)/pdata/1/proc2s
- 1/COSY(benzene)/pdata/1/procs
- 1/COSY(benzene)/pdata/1/thumb.png
- 1/COSY(benzene)/pdata/1/title
- 1/COSY(benzene)/pulseprogram
- 1/COSY(benzene)/scon2
- 1/COSY(benzene)/ser
- 1/COSY(benzene)/specpar
- 1/COSY(benzene)/uxnmr.info
- 1/COSY(benzene)/uxnmr.par
- 1/HMBC(a)/
- 1/HMBC(a)/acqu
- 1/HMBC(a)/acqu2
- 1/HMBC(a)/acqu2s
- 1/HMBC(a)/acqus
- 1/HMBC(a)/audita.txt
- 1/HMBC(a)/format.ased
- 1/HMBC(a)/format.temp
- 1/HMBC(a)/pdata/
- 1/HMBC(a)/pdata/1/
- 1/HMBC(a)/pdata/1/2rr
- 1/HMBC(a)/pdata/1/auditp.txt
- 1/HMBC(a)/pdata/1/clevels
- 1/HMBC(a)/pdata/1/curdat2
- 1/HMBC(a)/pdata/1/outd
- 1/HMBC(a)/pdata/1/proc
- 1/HMBC(a)/pdata/1/proc2
- 1/HMBC(a)/pdata/1/proc2s
- 1/HMBC(a)/pdata/1/procs
- 1/HMBC(a)/pdata/1/thumb.png
- 1/HMBC(a)/pdata/1/title
- 1/HMBC(a)/pulseprogram
- 1/HMBC(a)/scon2
- 1/HMBC(a)/ser
- 1/HMBC(a)/specpar
- 1/HMBC(a)/uxnmr.info
- 1/HMBC(a)/uxnmr.par
- 1/HMBC(benzene)/
- 1/HMBC(benzene)/acqu
- 1/HMBC(benzene)/acqu2
- 1/HMBC(benzene)/acqu2s
- 1/HMBC(benzene)/acqus
- 1/HMBC(benzene)/audita.txt
- 1/HMBC(benzene)/format.temp
- 1/HMBC(benzene)/pdata/
- 1/HMBC(benzene)/pdata/1/
- 1/HMBC(benzene)/pdata/1/2rr
- 1/HMBC(benzene)/pdata/1/auditp.txt
- 1/HMBC(benzene)/pdata/1/clevels
- 1/HMBC(benzene)/pdata/1/curdat2
- 1/HMBC(benzene)/pdata/1/outd
- 1/HMBC(benzene)/pdata/1/proc
- 1/HMBC(benzene)/pdata/1/proc2
- 1/HMBC(benzene)/pdata/1/proc2s
- 1/HMBC(benzene)/pdata/1/procs
- 1/HMBC(benzene)/pdata/1/thumb.png
- 1/HMBC(benzene)/pdata/1/title
- 1/HMBC(benzene)/pulseprogram
- 1/HMBC(benzene)/scon2
- 1/HMBC(benzene)/ser
- 1/HMBC(benzene)/specpar
- 1/HMBC(benzene)/uxnmr.info
- 1/HMBC(benzene)/uxnmr.par
- 1/HSQC(a)/
- 1/HSQC(a)/acqu
- 1/HSQC(a)/acqu2
[truncated: 518 more entries]
