# Supplementary material for: Stereoselective Domino Rearrangement peri-Annulation of Cinchona Alkaloid Derivatives with 8-Bromo-1-naphthyl Grignard
Source: J Org Chem. 2022 Aug 23;87(17):11602–7. doi: 10.1021/acs.joc.2c01249 (PMC9442652; doi:10.1021/acs.joc.2c01249)
Supplement: Supplementary file 2 — jo2c01249_si_002.zip [file jo2c01249_si_002.zip › 1/13C(a)/audita.txt]

##TITLE= Audit trail, TOPSPIN		Version 3.2
##JCAMPDX= 5.01
##ORIGIN= Bruker BioSpin GmbH
##OWNER= nmrsu
$$ C:\Bruker\TopSpin3.2\data\Boratynski/PB-1651D-tl1/8/audita.txt
##AUDIT TRAIL=  $$ (NUMBER, WHEN, WHO, WHERE, PROCESS, VERSION, WHAT)
(   1,<2018-11-27 07:27:22.408 +0100>,<nmrsu>,<nmr600>,<go>,<TOPSPIN 3.2>,
      <created by zg
	started at 2018-11-26 22:28:40.852 +0100,
	POWCHK enabled, PULCHK disabled,
       configuration hash MD5:
       F6 A2 18 02 2A 89 B2 80 26 F8 5D 6B 6B CC E4 9E
       data hash MD5: 128K
       30 88 EF F9 11 61 15 C7 CB 53 F4 3A 09 A9 56 CD>)
##END=

$$ hash MD5
$$ 30 BA 30 E9 1E 10 35 63 2E E0 8E C6 CD 22 AC 98
