# Supplementary material for: Stereoselective Domino Rearrangement peri-Annulation of Cinchona Alkaloid Derivatives with 8-Bromo-1-naphthyl Grignard
Source: J Org Chem. 2022 Aug 23;87(17):11602–7. doi: 10.1021/acs.joc.2c01249 (PMC9442652; doi:10.1021/acs.joc.2c01249)
Supplement: Supplementary file 2 — jo2c01249_si_002.zip [file jo2c01249_si_002.zip › 1/13C(a)/pdata/1/auditp.txt]

##TITLE= Audit trail, TOPSPIN		Version 3.2
##JCAMPDX= 5.01
##ORIGIN= Bruker BioSpin GmbH
##OWNER= nmrsu
$$ C:\Bruker\TopSpin3.2\data\Boratynski/PB-1651D-tl1/8/pdata/1/auditp.txt
##AUDIT TRAIL=  $$ (NUMBER, WHEN, WHO, WHERE, PROCESS, VERSION, WHAT)
(   1,<2018-11-26 22:28:40.852 +0100>,<nmrsu>,<nmr600>,<go>,<TOPSPIN 3.2>,
      <acquisition in progress>)
(   2,<2018-11-27 07:00:37.103 +0100>,<nmrsu>,<nmr600>,<proc1d>,<TOPSPIN 3.2>,
      <Start of raw data processing
       efp LB = 1 FT_mod = 6 PKNL = 1 PHC0 = 21.29733 PHC1 = -213.1194 SI = 128K 
       data hash MD5: 128K
       5E A4 3A 94 6C 1D 4B 5C 25 20 8C 0A B3 9C A9 ED>)
(   3,<2018-11-27 07:00:39.911 +0100>,<nmrsu>,<nmr600>,<proc1d>,<TOPSPIN 3.2>,
      <apk 
       data hash MD5: 128K
       F4 6A E8 3D 3C 66 E4 42 DB 85 6D 01 31 FB EB FB>)
##END=

$$ hash MD5
$$ 31 FC 1E 24 47 8F E5 E3 05 BC FE FD 76 77 E5 26
