# Supplementary material for: Stereoselective Domino Rearrangement peri-Annulation of Cinchona Alkaloid Derivatives with 8-Bromo-1-naphthyl Grignard
Source: J Org Chem. 2022 Aug 23;87(17):11602–7. doi: 10.1021/acs.joc.2c01249 (PMC9442652; doi:10.1021/acs.joc.2c01249)
Supplement: Supplementary file 2 — jo2c01249_si_002.zip [file jo2c01249_si_002.zip › 1/13C(a)/pdata/1/parm.txt]

Current Data Parameters
NAME       PB-1651D-tl1              
EXPNO                 8              
PROCNO                1              

F2 - Acquisition Parameters
Date_          20181127              
Time               7.00              
INSTRUM           spect              
PROBHD   5 mm PABBO BB-              
PULPROG          zgpg30              
TD               131072              
SOLVENT           CDCl3              
NS                 9216              
DS                    4              
SWH           45454.547 Hz           
FIDRES         0.346791 Hz           
AQ            1.4417920 sec          
RG                 2050              
DW               11.000 usec         
DE                 6.50 usec         
TE                300.0 K            
D1           2.00000000 sec          
D11          0.03000000 sec          
TD0                   1              

======== CHANNEL f1 ========
SFO1        151.0310627 MHz          
NUC1                13C              
P1                12.30 usec         
PLW1        36.00000000 W            

======== CHANNEL f2 ========
SFO2        600.5824023 MHz          
NUC2                 1H              
CPDPRG[2        waltz16              
PCPD2             70.00 usec         
PLW2        15.80000019 W            
PLW12        0.77468002 W            
PLW13        0.38966000 W            

F2 - Processing parameters
SI               131072              
SF          151.0159635 MHz          
WDW                  EM              
SSB      0              
LB                 1.00 Hz           
GB       0              
PC                 1.40              
