# Supplementary material for: Stereoselective Domino Rearrangement peri-Annulation of Cinchona Alkaloid Derivatives with 8-Bromo-1-naphthyl Grignard
Source: J Org Chem. 2022 Aug 23;87(17):11602–7. doi: 10.1021/acs.joc.2c01249 (PMC9442652; doi:10.1021/acs.joc.2c01249)
Supplement: Supplementary file 2 — jo2c01249_si_002.zip [file jo2c01249_si_002.zip › 1/13C(a)/pdata/1/peaklist.xml]

<?xml version="1.0" encoding="UTF-8"?>
<PeakList modified="2019-02-13T13:07:02">
  <PeakList1D>
    <PeakList1DHeader creator="p_bor" date="2019-02-13T13:07:02" expNo="8" name="PB-1651D-tl1" owner="" procNo="1" source="C:\Bruker\NMR\PB">
      <PeakPickDetails>F1=160.960266ppm, F2=100.429787ppm, MI=0.23cm, MAXI=1.86cm, PC=1.400
      </PeakPickDetails>
    </PeakList1DHeader>
    <Peak1D F1="157.9630" intensity="0.47" type="0"/>
    <Peak1D F1="150.2904" intensity="0.67" type="0"/>
    <Peak1D F1="144.4117" intensity="0.39" type="0"/>
    <Peak1D F1="142.3625" intensity="0.83" type="0"/>
    <Peak1D F1="134.5153" intensity="0.35" type="0"/>
    <Peak1D F1="133.3766" intensity="0.39" type="0"/>
    <Peak1D F1="133.2893" intensity="0.40" type="0"/>
    <Peak1D F1="132.5984" intensity="0.42" type="0"/>
    <Peak1D F1="131.7484" intensity="0.73" type="0"/>
    <Peak1D F1="130.3612" intensity="0.35" type="0"/>
    <Peak1D F1="128.8261" intensity="0.72" type="0"/>
    <Peak1D F1="128.6144" intensity="0.38" type="0"/>
    <Peak1D F1="126.1423" intensity="0.72" type="0"/>
    <Peak1D F1="126.0225" intensity="0.72" type="0"/>
    <Peak1D F1="125.9976" intensity="0.43" type="0"/>
    <Peak1D F1="125.9529" intensity="0.72" type="0"/>
    <Peak1D F1="125.5021" intensity="0.68" type="0"/>
    <Peak1D F1="125.2299" intensity="0.69" type="0"/>
    <Peak1D F1="119.3690" intensity="0.70" type="0"/>
    <Peak1D F1="113.7880" intensity="0.81" type="0"/>
    <Peak1D F1="104.8607" intensity="0.73" type="0"/>
  </PeakList1D>
  <PeakList1D>
    <PeakList1DHeader creator="p_bor" date="2019-02-13T13:07:02" expNo="8" name="PB-1651D-tl1" owner="" procNo="1" source="C:\Bruker\NMR\PB">
      <PeakPickDetails>F1=63.999981ppm, F2=9.479184ppm, MI=0.39cm, MAXI=1.72cm, PC=1.400
      </PeakPickDetails>
    </PeakList1DHeader>
    <Peak1D F1="62.7805" intensity="0.84" type="0"/>
    <Peak1D F1="56.6073" intensity="0.77" type="0"/>
    <Peak1D F1="55.5345" intensity="0.99" type="0"/>
    <Peak1D F1="47.1668" intensity="0.85" type="0"/>
    <Peak1D F1="41.3399" intensity="0.76" type="0"/>
    <Peak1D F1="40.5283" intensity="0.87" type="0"/>
    <Peak1D F1="28.7074" intensity="0.76" type="0"/>
    <Peak1D F1="28.2198" intensity="0.84" type="0"/>
    <Peak1D F1="27.6865" intensity="0.76" type="0"/>
  </PeakList1D>
</PeakList>
