# Supplementary material for: Stereoselective Domino Rearrangement peri-Annulation of Cinchona Alkaloid Derivatives with 8-Bromo-1-naphthyl Grignard
Source: J Org Chem. 2022 Aug 23;87(17):11602–7. doi: 10.1021/acs.joc.2c01249 (PMC9442652; doi:10.1021/acs.joc.2c01249)
Supplement: Supplementary file 2 — jo2c01249_si_002.zip [file jo2c01249_si_002.zip › 1/13C(a)/pdata/1/peakrng]

P    #regions in PPM
# 2019-02-13 13:07:05 +0100  p_bor@E7270
# low field   high field   mi   maxi
  160.96025925620793  100.4297845474646  0.235  1.860  # for region 1
  63.99997991211039  9.479183859199312  0.387  1.718  # for region 2
