# Supplementary material for: Stereoselective Domino Rearrangement peri-Annulation of Cinchona Alkaloid Derivatives with 8-Bromo-1-naphthyl Grignard
Source: J Org Chem. 2022 Aug 23;87(17):11602–7. doi: 10.1021/acs.joc.2c01249 (PMC9442652; doi:10.1021/acs.joc.2c01249)
Supplement: Supplementary file 2 — jo2c01249_si_002.zip [file jo2c01249_si_002.zip › 1/13C(a)/specpar]

##TITLE= Parameter file, TOPSPIN		Version 3.2
##JCAMPDX= 5.0
##DATATYPE= Parameter Values
##NPOINTS= 36778	$$ modification sequence number
##ORIGIN= Bruker BioSpin GmbH
##OWNER= nmrsu
$$ 2018-11-20 08:46:47.423 +0100  nmrsu@nmr600
$$ C:/Bruker/TopSpin3.2/conf/instr/spect/specpar
$$ process C:\Bruker\TopSpin3.2\prog\mod\cprserver.exe
##$HPPRECH= (0..15)
-1 -1 -1 -1 -1 -1 -1 -1 -1 -1 -1 -1 -1 -1 -1 -1
##$NUC1= 20
##$NUC2= 1
##$NUC3= 0
##$NUC4= 0
##$NUC5= 0
##$NUC6= 0
##$NUC7= 0
##$NUC8= 0
##$NUCARR= (0..123)
600.58 600.58 92.192686691 640.602495049 457.518462735 88.381869299 233.408192023
84.392378515 64.524261216 192.689931049 151.015961116 43.385208533 60.85624289
81.417369451 565.109811264 47.411562917 158.86482102 36.765315483 156.492283782
119.318351685 243.119240304 46.1005208 58.844281872 48.981653205 28.025302963
15.382685569 40.419208168 145.891374133 33.857901697 33.866928415 59.879681792
157.970245098 33.947760477 148.879085464 19.445447112 142.500061029 53.668135096
159.246627743 170.586899419 37.577107457 144.147331853 183.157104883 20.950122227
102.834995161 114.539692775 31.336594788 150.469193084 162.195745804 23.10791608
57.985656669 196.512502633 26.028068168 29.429609148 55.831706528 146.998981786
39.139354171 39.960761431 135.180504291 27.657615876 30.99814994 19.137163393
27.48314138 24.31039135 27.948188491 127.415929784 133.287770415 131.321351379
131.602867248 196.502262744 214.000221102 223.960077666 143.722259347 77.830465459
157.170236504 189.48160266 120.160959419 167.022415079 49.511340742 78.772925624
59.664361851 66.742022982 79.24232694 84.835774718 183.897596 32.73161
20.179488 25.044186 20.659952 149.304188 65.943684 18.437806 24.203374
144.379432 20.659952 28.947956 128.163772 17.296704 49.788082 105.097331975
28.9539618 68.4901432 48.8331598 24.0652406 15.1165986 72.00713968 25.022487045
135.27824268 136.64155928 13.70722352 46.63743932 10.3179644 11.2368518
129.105385347 10.3840282 107.568814768 39.707845181 343.07051456 346.43759426
125.644933474 96.50892987 11.05908012 100 100 100
##$OFFSF= (0..7)
0 0 0 0 0 0 0 0
##$OFFSH= (0..7)
3610.79999993308 2823.3 0 0 0 0 0 0
##$OFFSX= (0..7)
14587.2 7272.2 0 0 0 0 0 0
##$PRECHAN= (0..15)
-1 1 0 3 2 -1 -1 -1 -1 -1 -1 -1 -1 -1 -1 -1
##$RECPRE= (0..15)
-1 0 -1 -1 -1 -1 -1 -1 -1 -1 -1 -1 -1 -1 -1 -1
##$RECPRFX= (0..15)
1 0 0 0 0 0 0 0 0 0 0 0 0 0 0 0
##$RECSEL= (0..15)
0 0 0 1 0 0 0 0 0 0 0 0 0 0 0 0
##$SELREC= (0..9)
0 0 0 0 0 0 0 0 0 0
##$SFO1= 243.11924
##$SFO2= 600.58
##$SFO3= 600.58
##$SFO4= 600.58
##$SFO5= 600.58
##$SFO6= 600.58
##$SFO7= 600.58
##$SFO8= 600.58
##END=
