# Supplementary material for: Stereoselective Domino Rearrangement peri-Annulation of Cinchona Alkaloid Derivatives with 8-Bromo-1-naphthyl Grignard
Source: J Org Chem. 2022 Aug 23;87(17):11602–7. doi: 10.1021/acs.joc.2c01249 (PMC9442652; doi:10.1021/acs.joc.2c01249)
Supplement: Supplementary file 2 — jo2c01249_si_002.zip [file jo2c01249_si_002.zip › 1/13C(benzene)/pdata/1/peaklist.xml]

<?xml version="1.0" encoding="UTF-8"?>
<PeakList modified="2019-04-03T12:45:28">
  <PeakList1D>
    <PeakList1DHeader creator="p_bor" date="2019-04-03T12:45:28" expNo="28" name="PB-1651D-tl1" owner="" procNo="1" source="C:\Bruker\NMR\PB">
      <PeakPickDetails>F1=161.170288ppm, F2=149.296524ppm, MI=0.04cm, MAXI=0.25cm, PC=1.400
      </PeakPickDetails>
    </PeakList1DHeader>
    <Peak1D F1="158.1122" intensity="0.06" type="0"/>
    <Peak1D F1="150.7122" intensity="0.08" type="0"/>
  </PeakList1D>
  <PeakList1D>
    <PeakList1DHeader creator="p_bor" date="2019-04-03T12:45:28" expNo="28" name="PB-1651D-tl1" owner="" procNo="1" source="C:\Bruker\NMR\PB">
      <PeakPickDetails>F1=149.296524ppm, F2=149.296539ppm, MI=0.04cm, MAXI=0.20cm, PC=1.400
      </PeakPickDetails>
    </PeakList1DHeader>
  </PeakList1D>
  <PeakList1D>
    <PeakList1DHeader creator="p_bor" date="2019-04-03T12:45:28" expNo="28" name="PB-1651D-tl1" owner="" procNo="1" source="C:\Bruker\NMR\PB">
      <PeakPickDetails>F1=149.296524ppm, F2=148.468124ppm, MI=-0.00cm, MAXI=0.02cm, PC=1.400
      </PeakPickDetails>
    </PeakList1DHeader>
  </PeakList1D>
  <PeakList1D>
    <PeakList1DHeader creator="p_bor" date="2019-04-03T12:45:28" expNo="28" name="PB-1651D-tl1" owner="" procNo="1" source="C:\Bruker\NMR\PB">
      <PeakPickDetails>F1=148.468124ppm, F2=148.468140ppm, MI=-0.00cm, MAXI=0.20cm, PC=1.400
      </PeakPickDetails>
    </PeakList1DHeader>
  </PeakList1D>
  <PeakList1D>
    <PeakList1DHeader creator="p_bor" date="2019-04-03T12:45:28" expNo="28" name="PB-1651D-tl1" owner="" procNo="1" source="C:\Bruker\NMR\PB">
      <PeakPickDetails>F1=148.468124ppm, F2=147.271545ppm, MI=0.00cm, MAXI=0.01cm, PC=1.400
      </PeakPickDetails>
    </PeakList1DHeader>
    <Peak1D F1="147.7830" intensity="0.01" type="0"/>
  </PeakList1D>
  <PeakList1D>
    <PeakList1DHeader creator="p_bor" date="2019-04-03T12:45:28" expNo="28" name="PB-1651D-tl1" owner="" procNo="1" source="C:\Bruker\NMR\PB">
      <PeakPickDetails>F1=147.271545ppm, F2=146.811325ppm, MI=-0.00cm, MAXI=0.02cm, PC=1.400
      </PeakPickDetails>
    </PeakList1DHeader>
  </PeakList1D>
  <PeakList1D>
    <PeakList1DHeader creator="p_bor" date="2019-04-03T12:45:28" expNo="28" name="PB-1651D-tl1" owner="" procNo="1" source="C:\Bruker\NMR\PB">
      <PeakPickDetails>F1=146.811325ppm, F2=146.627228ppm, MI=0.04cm, MAXI=0.20cm, PC=1.400
      </PeakPickDetails>
    </PeakList1DHeader>
  </PeakList1D>
  <PeakList1D>
    <PeakList1DHeader creator="p_bor" date="2019-04-03T12:45:28" expNo="28" name="PB-1651D-tl1" owner="" procNo="1" source="C:\Bruker\NMR\PB">
      <PeakPickDetails>F1=146.627228ppm, F2=128.218292ppm, MI=0.04cm, MAXI=0.25cm, PC=1.400
      </PeakPickDetails>
    </PeakList1DHeader>
    <Peak1D F1="145.2873" intensity="0.05" type="0"/>
    <Peak1D F1="142.0561" intensity="0.10" type="0"/>
    <Peak1D F1="133.8323" intensity="0.05" type="0"/>
    <Peak1D F1="133.7939" intensity="0.04" type="0"/>
    <Peak1D F1="133.5690" intensity="0.05" type="0"/>
    <Peak1D F1="132.7542" intensity="0.05" type="0"/>
    <Peak1D F1="132.4727" intensity="0.09" type="0"/>
    <Peak1D F1="130.6261" intensity="0.04" type="0"/>
    <Peak1D F1="129.1110" intensity="0.04" type="0"/>
    <Peak1D F1="128.5023" intensity="0.09" type="0"/>
  </PeakList1D>
  <PeakList1D>
    <PeakList1DHeader creator="p_bor" date="2019-04-03T12:45:28" expNo="28" name="PB-1651D-tl1" owner="" procNo="1" source="C:\Bruker\NMR\PB">
      <PeakPickDetails>F1=126.193306ppm, F2=101.709412ppm, MI=0.03cm, MAXI=0.14cm, PC=1.400
      </PeakPickDetails>
    </PeakList1DHeader>
    <Peak1D F1="126.0933" intensity="0.05" type="0"/>
    <Peak1D F1="125.9806" intensity="0.09" type="0"/>
    <Peak1D F1="125.9231" intensity="0.09" type="0"/>
    <Peak1D F1="125.8725" intensity="0.09" type="0"/>
    <Peak1D F1="125.3076" intensity="0.08" type="0"/>
    <Peak1D F1="125.1441" intensity="0.09" type="0"/>
    <Peak1D F1="119.2503" intensity="0.09" type="0"/>
    <Peak1D F1="113.4210" intensity="0.10" type="0"/>
    <Peak1D F1="104.8607" intensity="0.09" type="0"/>
  </PeakList1D>
  <PeakList1D>
    <PeakList1DHeader creator="p_bor" date="2019-04-03T12:45:28" expNo="28" name="PB-1651D-tl1" owner="" procNo="1" source="C:\Bruker\NMR\PB">
      <PeakPickDetails>F1=69.953979ppm, F2=24.944117ppm, MI=0.05cm, MAXI=0.17cm, PC=1.400
      </PeakPickDetails>
    </PeakList1DHeader>
    <Peak1D F1="62.9715" intensity="0.11" type="0"/>
    <Peak1D F1="56.5132" intensity="0.09" type="0"/>
    <Peak1D F1="54.5826" intensity="0.12" type="0"/>
    <Peak1D F1="47.0105" intensity="0.10" type="0"/>
    <Peak1D F1="40.9988" intensity="0.09" type="0"/>
    <Peak1D F1="40.4340" intensity="0.11" type="0"/>
    <Peak1D F1="28.5135" intensity="0.09" type="0"/>
    <Peak1D F1="28.2541" intensity="0.10" type="0"/>
    <Peak1D F1="27.7526" intensity="0.09" type="0"/>
  </PeakList1D>
</PeakList>
