# Supplementary material for: Stereoselective Domino Rearrangement peri-Annulation of Cinchona Alkaloid Derivatives with 8-Bromo-1-naphthyl Grignard
Source: J Org Chem. 2022 Aug 23;87(17):11602–7. doi: 10.1021/acs.joc.2c01249 (PMC9442652; doi:10.1021/acs.joc.2c01249)
Supplement: Supplementary file 2 — jo2c01249_si_002.zip [file jo2c01249_si_002.zip › 1/13C(benzene)/pdata/1/peakrng]

P    #regions in PPM
# 2019-04-03 12:45:33 +0200  p_bor@E7270
# low field   high field   mi   maxi
  161.17029442705822  149.29652630536174  0.036  0.255  # for region 1
  149.29652630536174  149.29653630536174  0.036  0.200  # for region 2
  149.29652630536174  148.46812387826665  -0.005  0.022  # for region 3
  148.46812387826665  148.46813387826666  -0.005  0.200  # for region 4
  148.46812387826665  147.27154259468483  0.003  0.011  # for region 5
  147.27154259468483  146.81132902407646  -0.005  0.022  # for region 6
  146.81131902407645  146.6272295958331  0.036  0.200  # for region 7
  146.6272295958331  128.21828677149747  0.036  0.255  # for region 8
  126.19330306082057  101.70940910445421  0.032  0.142  # for region 9
  69.9539827324753  24.944117526974743  0.047  0.169  # for region 10
