# Supplementary material for: Stereoselective Domino Rearrangement peri-Annulation of Cinchona Alkaloid Derivatives with 8-Bromo-1-naphthyl Grignard
Source: J Org Chem. 2022 Aug 23;87(17):11602–7. doi: 10.1021/acs.joc.2c01249 (PMC9442652; doi:10.1021/acs.joc.2c01249)
Supplement: Supplementary file 2 — jo2c01249_si_002.zip [file jo2c01249_si_002.zip › 1/13C/pdata/1/peaklist.xml]

<?xml version="1.0" encoding="UTF-8"?>
<PeakList modified="2021-08-04T14:49:52">
  <PeakList1D>
    <PeakList1DHeader creator="p_bor" date="2021-08-04T14:49:51" expNo="3" name="PB-1937D-2lc1" owner="" procNo="1" source="C:\Bruker\NMR\PB">
      <PeakPickDetails>F1=163.571472ppm, F2=93.213333ppm, MI=1.10cm, MAXI=10.68cm, PC=1.400
      </PeakPickDetails>
    </PeakList1DHeader>
    <Peak1D F1="157.9863" intensity="2.39" type="0"/>
    <Peak1D F1="150.2941" intensity="3.25" type="0"/>
    <Peak1D F1="144.4258" intensity="1.74" type="0"/>
    <Peak1D F1="142.3609" intensity="4.02" type="0"/>
    <Peak1D F1="134.5516" intensity="1.76" type="0"/>
    <Peak1D F1="133.3906" intensity="1.88" type="0"/>
    <Peak1D F1="133.2892" intensity="1.81" type="0"/>
    <Peak1D F1="132.6103" intensity="2.05" type="0"/>
    <Peak1D F1="131.7580" intensity="3.62" type="0"/>
    <Peak1D F1="130.3738" intensity="1.63" type="0"/>
    <Peak1D F1="128.8570" intensity="3.42" type="0"/>
    <Peak1D F1="128.6207" intensity="1.87" type="0"/>
    <Peak1D F1="126.1640" intensity="3.54" type="0"/>
    <Peak1D F1="126.0465" intensity="3.40" type="0"/>
    <Peak1D F1="126.0226" intensity="2.18" type="0"/>
    <Peak1D F1="125.9756" intensity="3.55" type="0"/>
    <Peak1D F1="125.5196" intensity="3.27" type="0"/>
    <Peak1D F1="125.2460" intensity="3.21" type="0"/>
    <Peak1D F1="119.3940" intensity="3.26" type="0"/>
    <Peak1D F1="113.8192" intensity="3.76" type="0"/>
    <Peak1D F1="104.8831" intensity="3.17" type="0"/>
  </PeakList1D>
  <PeakList1D>
    <PeakList1DHeader creator="p_bor" date="2021-08-04T14:49:51" expNo="3" name="PB-1937D-2lc1" owner="" procNo="1" source="C:\Bruker\NMR\PB">
      <PeakPickDetails>F1=64.868408ppm, F2=17.141394ppm, MI=1.63cm, MAXI=6.96cm, PC=1.400
      </PeakPickDetails>
    </PeakList1DHeader>
    <Peak1D F1="62.8000" intensity="3.86" type="0"/>
    <Peak1D F1="56.6091" intensity="3.74" type="0"/>
    <Peak1D F1="55.5433" intensity="5.07" type="0"/>
    <Peak1D F1="47.1869" intensity="4.25" type="0"/>
    <Peak1D F1="41.3558" intensity="3.69" type="0"/>
    <Peak1D F1="40.5271" intensity="4.30" type="0"/>
    <Peak1D F1="28.7104" intensity="3.58" type="0"/>
    <Peak1D F1="28.2268" intensity="4.10" type="0"/>
    <Peak1D F1="27.7012" intensity="3.62" type="0"/>
  </PeakList1D>
</PeakList>
