# Supplementary material for: Stereoselective Domino Rearrangement peri-Annulation of Cinchona Alkaloid Derivatives with 8-Bromo-1-naphthyl Grignard
Source: J Org Chem. 2022 Aug 23;87(17):11602–7. doi: 10.1021/acs.joc.2c01249 (PMC9442652; doi:10.1021/acs.joc.2c01249)
Supplement: Supplementary file 2 — jo2c01249_si_002.zip [file jo2c01249_si_002.zip › 1/13C/pdata/1/peakrng]

P    #regions in PPM
# 2021-08-04 14:50:12 +0200  p_bor@E7270
# low field   high field   mi   maxi
  163.57146943262177  93.21333052598719  1.101  10.676  # for region 1
  64.86841150786849  17.14139371451447  1.629  6.956  # for region 2
