# Supplementary material for: Stereoselective Domino Rearrangement peri-Annulation of Cinchona Alkaloid Derivatives with 8-Bromo-1-naphthyl Grignard
Source: J Org Chem. 2022 Aug 23;87(17):11602–7. doi: 10.1021/acs.joc.2c01249 (PMC9442652; doi:10.1021/acs.joc.2c01249)
Supplement: Supplementary file 2 — jo2c01249_si_002.zip [file jo2c01249_si_002.zip › 1/13C-DEPT(benzene)/format.ased]

#*******************************************************************
#
# $Source: /sc/CvsTree/sc/gen/src/form/ased_acqu.form,v $
#
# Copyright (c) 1995 - 2008
# BRUKER BioSpin GmbH
# D-76287 Rheinstetten, Germany
#
# All Rights Reserved
#
#
# $Id: ased_acqu.form,v 1.18.2.1 2011/02/25 13:20:57 es Exp $
#*******************************************************************
EDIT_PAR COMMAND FILE

DI_MODE         LONG
ED_ENTRY        ACQU
ORDER           FILE


HEADER		"====== General ======"
NAME		PULPROG
END
NAME		TD
END
NAME		SW
END
T_NAME		SWH
		TYPE	R32
		CLASS	ACQU
		SUBRANGE 0.0 1e38
		REL	"SWH=SW*SFO1"
		INV_REL "SW=SWH/SFO1"
		UNIT	"Hz"
		FORMAT	"%14.2f Hz"
		TEXT	"sweep width"
END
T_NAME          AQ
		TYPE	R32
		CLASS	ACQU
		SUBRANGE 0.0 1e38
		REL	"AQ=aqcalc(SW,SFO1,TD,DIGTYP)"
		INV_REL	"TD=tdcalc(SW,SFO1,1.0e6*AQ,DIGTYP)"
		UNIT	"sec"
		FORMAT	"%14.7f sec"
                TEXT	"acquisition time"
END
NAME		RG
END
T_NAME          DW
		TYPE	R32
		CLASS	ACQU
		SUBRANGE 0.0 1e38
		REL	"DW=1/(2*SW*SFO1)"
		INV_REL	"SW=1000000/(2*(0.005+DW)*SFO1)"
		UNIT	"usec"
		FORMAT	"%14.3f usec"
		TEXT	"dwell time "
END
NAME		DE
		FORMAT	"%14.2f usec"
END
T_NAME		CNST2
		TYPE	R32
		CLASS	ACQU
		SUBRANGE -1e38 1e38
		REL	"CNST2=CNST[2]"
		INV_REL	"CNST[2]=CNST2"
		FORMAT	"%14.7f"
		TEXT		"= J(XH)"
END
T_NAME		D1
		TYPE	R32
		CLASS	ACQU
		SUBRANGE 0.0 1e38
		REL	"D1=D[1]"
		INV_REL	"D[1]=D1"
		UNIT	"sec"
		FORMAT	"%14.8f sec"
		TEXT		"relaxation delay; 1-5 * T1"
END
T_NAME		d2
		TYPE	R32
		SUBRANGE 0.0 1e8
		CLASS	ACQU
		REL	"d2=1s/(cnst2*2)"
		INV_REL	"D[0]=d2"
		UNIT	"sec"
		TEXT		"1/(2J(XH))"
		FORMAT	"%14.8f sec"
		NONEDIT
END
T_NAME		d12
		TYPE	R32
		SUBRANGE 0.0 1e8
		CLASS	ACQU
		REL	"d12=20u"
		INV_REL	"D[0]=d12"
		UNIT	"sec"
		TEXT		"delay for power switching                      [20 usec]"
		FORMAT	"%14.8f sec"
		NONEDIT
END
T_NAME		DELTA
		TYPE	R32
		SUBRANGE 0.0 1e8
		CLASS	ACQU
		REL	"DELTA=p1*4/PI"
		INV_REL	"D[0]=DELTA"
		UNIT	"sec"
		TEXT	"DELTA=p1*4/PI"
		FORMAT	"%14.8f sec"
		NONEDIT
END
NAME		DS
		TEXT		"8"
END
NAME		NS
		TEXT		"4 * n, total number of scans: NS * TD0"
END
NAME		TD0
END
HEADER		"======== CHANNEL f1 ========"
NAME		SFO1
		FORMAT	"%14.7f MHz"
		TEXT	"frequency of ch. 1"
END
NAME		O1
		FORMAT	"%14.2f Hz"
		TEXT	"frequency of ch. 1"
END
T_NAME		O1P
		TYPE	R64
		CLASS	ACQU
		SUBRANGE -1e38 1e38
		REL	"O1P=O1/BF1"
		INV_REL	"O1=O1P*BF1"
		UNIT	"ppm"
		FORMAT	"%14.3f ppm"
		TEXT	"frequency of ch. 1"
END
NAME		NUC1
		NONEDIT
		TEXT	"nucleus for channel 1"
END
T_NAME		P1
		TYPE	R32
		CLASS	ACQU
		SUBRANGE 0.0 1.0e10
		REL	"P1=P[1]"
		INV_REL	"P[1]=P1"
		UNIT	"usec"
		FORMAT	"%14.2f usec"
		TEXT		"f1 channel -  90 degree high power pulse"
END
T_NAME		p2
		TYPE	R32
		SUBRANGE -1e38 1e38
		CLASS	ACQU
		REL	"p2=p1*2"
		INV_REL	"D[0]=p2"
		UNIT	"usec"
		TEXT		"f1 channel - 180 degree high power pulse"
		FORMAT	"%14.2f usec"
		NONEDIT
END
T_NAME		PLW1
		TYPE	R32
		CLASS	ACQU
		SUBRANGE 0 343
		REL	"PLW1=PLW[1]"
		INV_REL	"PLW[1]=PLW1"
		UNIT	"W"
		FORMAT	"%14.5g W"
		TEXT		"f1 channel - power level for pulse (default)"
END
T_NAME		PLdB1
		TYPE	R32
		CLASS	ACQU
		SUBRANGE -25.4529 1000
		REL	"if(PLW[1]>0)PLdB1=-10*log(PLW[1])/LN10;else PLdB1=1000;"
		INV_REL	"PLW[1]=0;if(PLdB1<1000)PLW[1]=pow(10.0,(-PLdB1)/10.0)"
		UNIT	"dB"
		FORMAT	"%14.2f -dBW"
		TEXT	"power PL1 in -dBW"
END
HEADER		"======== CHANNEL f2 ========"
NAME		SFO2
		FORMAT	"%14.7f MHz"
		TEXT	"frequency of ch. 2"
END
NAME		O2
		FORMAT	"%14.2f Hz"
		TEXT	"frequency of ch. 2"
END
T_NAME		O2P
		TYPE	R64
		CLASS	ACQU
		SUBRANGE -1e38 1e38
		REL	"O2P=O2/BF2"
		INV_REL	"O2=O2P*BF2"
		UNIT	"ppm"
		FORMAT	"%14.3f ppm"
		TEXT	"frequency of ch. 2"
END
NAME		NUC2
		NONEDIT
		TEXT	"nucleus for channel 2"
END
NAME		CPDPRG[2]
		TEXT	"file name for cpd2"
END
T_NAME		P3
		TYPE	R32
		CLASS	ACQU
		SUBRANGE 0.0 1.0e10
		REL	"P3=P[3]"
		INV_REL	"P[3]=P3"
		UNIT	"usec"
		FORMAT	"%14.2f usec"
		TEXT		"f2 channel -  90 degree high power pulse"
END
T_NAME		p4
		TYPE	R32
		SUBRANGE -1e38 1e38
		CLASS	ACQU
		REL	"p4=p3*2"
		INV_REL	"D[0]=p4"
		UNIT	"usec"
		TEXT		"f2 channel - 180 degree high power pulse"
		FORMAT	"%14.2f usec"
		NONEDIT
END
T_NAME		PCPD2
		TYPE	R32
		CLASS	ACQU
		SUBRANGE 0 1e38
		REL	"PCPD2=PCPD[2]"
		INV_REL	"PCPD[2]=PCPD2"
		UNIT	"usec"
		FORMAT	"%14.2f usec"
		TEXT		"f2 channel - 90 degree pulse for decoupling sequence"
END
T_NAME		PLW2
		TYPE	R32
		CLASS	ACQU
		SUBRANGE 0 52.9
		REL	"PLW2=PLW[2]"
		INV_REL	"PLW[2]=PLW2"
		UNIT	"W"
		FORMAT	"%14.5g W"
		TEXT		"f2 channel - power level for pulse (default)"
END
T_NAME		PLdB2
		TYPE	R32
		CLASS	ACQU
		SUBRANGE -17.3346 1000
		REL	"if(PLW[2]>0)PLdB2=-10*log(PLW[2])/LN10;else PLdB2=1000;"
		INV_REL	"PLW[2]=0;if(PLdB2<1000)PLW[2]=pow(10.0,(-PLdB2)/10.0)"
		UNIT	"dB"
		FORMAT	"%14.2f -dBW"
		TEXT	"power PL2 in -dBW"
END
T_NAME		PLW12
		TYPE	R32
		CLASS	ACQU
		SUBRANGE 0 52.9
		REL	"PLW12=PLW[12]"
		INV_REL	"PLW[12]=PLW12"
		UNIT	"W"
		FORMAT	"%14.5g W"
		TEXT		"f2 channel - power level for CPD/BB decoupling"
END
T_NAME		PLdB12
		TYPE	R32
		CLASS	ACQU
		SUBRANGE -17.3346 1000
		REL	"if(PLW[12]>0)PLdB12=-10*log(PLW[12])/LN10;else PLdB12=1000;"
		INV_REL	"PLW[12]=0;if(PLdB12<1000)PLW[12]=pow(10.0,(-PLdB12)/10.0)"
		UNIT	"dB"
		FORMAT	"%14.2f -dBW"
		TEXT	"power PL12 in -dBW"
END
