# Supplementary material for: Stereoselective Domino Rearrangement peri-Annulation of Cinchona Alkaloid Derivatives with 8-Bromo-1-naphthyl Grignard
Source: J Org Chem. 2022 Aug 23;87(17):11602–7. doi: 10.1021/acs.joc.2c01249 (PMC9442652; doi:10.1021/acs.joc.2c01249)
Supplement: Supplementary file 2 — jo2c01249_si_002.zip [file jo2c01249_si_002.zip › 1/13C-DEPT(benzene)/pdata/1/auditp.txt]

##TITLE= Audit trail, TOPSPIN		Version 3.2
##JCAMPDX= 5.01
##ORIGIN= Bruker BioSpin GmbH
##OWNER= p_bor
$$ C:\Bruker\NMR\PB/PB-1651D-tl1/27/pdata/1/auditp.txt
##AUDIT TRAIL=  $$ (NUMBER, WHEN, WHO, WHERE, PROCESS, VERSION, WHAT)
(   1,<2019-03-20 01:18:03.373 +0100>,<nmrsu>,<nmr600>,<go>,<TOPSPIN 3.2>,
      <created by zg
	started at 2019-03-19 22:46:35.047 +0100,
	POWCHK enabled, PULCHK disabled,
       configuration hash MD5:
       F6 A2 18 02 2A 89 B2 80 26 F8 5D 6B 6B CC E4 9E
       data hash MD5: 64K
       D7 54 19 80 A7 87 E0 59 F8 80 93 EE F3 64 42 AF>)
(   2,<2019-03-20 09:00:24.578 +0100>,<p_bor>,<E7270>,<proc1d>,<TOPSPIN 3.2>,
      <Start of raw data processing
       efp LB = 1 FT_mod = 6 PKNL = 1 PHC0 = 28.07626 PHC1 = -180.4695 SI = 32K 
       data hash MD5: 32K
       03 91 57 63 D5 4B FA DF 88 C3 DE 42 D3 37 E2 04>)
(   3,<2019-03-20 09:00:51.710 +0100>,<p_bor>,<E7270>,<proc1d>,<TOPSPIN 3.2>,
      <pk fgphup PHC0 = -15.8 PHC1 = 0 
       data hash MD5: 32K
       D3 26 F7 28 74 7B 45 D5 F2 26 13 2F 3A 29 CB 34>)
##END=

$$ hash MD5
$$ 52 53 C3 76 CB CC 90 9A D0 7E 5D E9 D6 65 64 4E
