# Supplementary material for: Stereoselective Domino Rearrangement peri-Annulation of Cinchona Alkaloid Derivatives with 8-Bromo-1-naphthyl Grignard
Source: J Org Chem. 2022 Aug 23;87(17):11602–7. doi: 10.1021/acs.joc.2c01249 (PMC9442652; doi:10.1021/acs.joc.2c01249)
Supplement: Supplementary file 2 — jo2c01249_si_002.zip [file jo2c01249_si_002.zip › 1/13C-DEPT(benzene)/scon2]

##TITLE= Parameter file, TOPSPIN		Version 3.2
##JCAMPDX= 5.0
##DATATYPE= Parameter Values
##NPOINTS= 1	$$ modification sequence number
##ORIGIN= Bruker BioSpin GmbH
##OWNER= nmrsu
$$ 2019-03-19 22:46:34.766 +0100  nmrsu@nmr600
$$ C:\Bruker\TopSpin3.2\data\Boratynski/PB-1651D-tl1/27/scon2
$$ process C:\Bruker\TopSpin3.2\prog\mod\go.exe
##$BLKTR= (0..19)
3 3 3 3 3 3 3 3 3 3 3 3 3 3 3 3 3 3 3 3
##$DE1= 4.5
##$DEADC= 0.5
##$DEPA= 4.5
##$DERX= 1.5
##$FILCOR= 0
##$GRADCHAN= 0
##$GRADPRE= (0..1)
10 10
##$HD_BLKTR= (0..19)
1 1 1 1 1 1 1 1 1 1 1 1 1 1 1 1 1 1 1 1
##$HD_DE1= 5
##$HD_DEADC= 0
##$HD_DEPA= 2.5
##$HD_DERX= 0
##END=
