# Supplementary material for: Stereoselective Domino Rearrangement peri-Annulation of Cinchona Alkaloid Derivatives with 8-Bromo-1-naphthyl Grignard
Source: J Org Chem. 2022 Aug 23;87(17):11602–7. doi: 10.1021/acs.joc.2c01249 (PMC9442652; doi:10.1021/acs.joc.2c01249)
Supplement: Supplementary file 2 — jo2c01249_si_002.zip [file jo2c01249_si_002.zip › 1/1H(a)/pdata/1/auditp.txt]

##TITLE= Audit trail, TOPSPIN		Version 3.2
##JCAMPDX= 5.01
##ORIGIN= Bruker BioSpin GmbH
##OWNER= p_bor
$$ C:\Bruker\NMR\PB/PB-1651D-tl1/1/pdata/1/auditp.txt
##AUDIT TRAIL=  $$ (NUMBER, WHEN, WHO, WHERE, PROCESS, VERSION, WHAT)
(   1,<2018-11-22 09:17:36.870 +0100>,<nmrsu>,<nmr600>,<go>,<TOPSPIN 3.2>,
      <created by zg
	started at 2018-11-22 09:15:35.050 +0100,
	POWCHK enabled, PULCHK disabled,
       configuration hash MD5:
       F6 A2 18 02 2A 89 B2 80 26 F8 5D 6B 6B CC E4 9E
       data hash MD5: 64K
       9F B8 3A CC 9B F8 73 CE CA EE 8A 3E F7 C6 AA 31>)
(   2,<2018-11-28 20:04:27.511 +0100>,<p_bor>,<E7270>,<proc1d>,<TOPSPIN 3.2>,
      <Start of raw data processing
       efp LB = 0.3 FT_mod = 6 PKNL = 1 PHC0 = 76.38486 PHC1 = 46.66842 SI = 32K 
       data hash MD5: 32K
       5C 3C 30 4F 67 6F F4 12 E4 D4 22 7D 92 BB C1 B7>)
(   3,<2018-11-28 20:04:30.220 +0100>,<p_bor>,<E7270>,<proc1d>,<TOPSPIN 3.2>,
      <apk 
       data hash MD5: 32K
       97 DA AA 45 4E 21 9A 60 19 36 68 6C 23 D0 0C 51>)
(   4,<2019-02-13 13:03:00.851 +0100>,<p_bor>,<E7270>,<dataserver>,<TOPSPIN 3.2>,
      <new intrng file generated by interactive integration
       data hash MD5: 32K
       97 DA AA 45 4E 21 9A 60 19 36 68 6C 23 D0 0C 51>)
##END=

$$ hash MD5
$$ 36 25 C9 41 99 E4 59 99 2D 94 81 8F 57 7D 81 03
