# Supplementary material for: Stereoselective Domino Rearrangement peri-Annulation of Cinchona Alkaloid Derivatives with 8-Bromo-1-naphthyl Grignard
Source: J Org Chem. 2022 Aug 23;87(17):11602–7. doi: 10.1021/acs.joc.2c01249 (PMC9442652; doi:10.1021/acs.joc.2c01249)
Supplement: Supplementary file 2 — jo2c01249_si_002.zip [file jo2c01249_si_002.zip › 1/1H(a)/pdata/1/integrals.txt]

   Current data set:
   NAME =	PB-1651D-tl1	EXPNO =	1	PROCNO = 1
   DU   =	C:/Bruker/NMR/PB

   Number   Integrated Region     Integral
     1      8.775      8.734         1.02883
     2      8.476      8.403         0.97518
     3      8.073      8.034         1.06257
     4      8.034      7.983         1.18129
     5      7.964      7.905         1.08117
     6      7.824      7.767         1.09937
     7      7.723      7.665         1.05521
     8      7.548      7.459         2.25618
     9      7.363      7.311         1.19119
    10      5.394      5.304         1.00000
    11      4.780      4.690         1.09278
    12      4.681      4.609         1.00964
    13      4.237      4.167         0.98820
    14      3.962      3.916         2.97993
    15      3.462      3.355         1.51284
    16      2.985      2.912         1.23389
    17      2.900      2.812         1.33704
    18      2.366      2.272         1.26130
    19      2.248      2.172         1.23099
    20      2.097      2.013         1.17143
    21      1.674      1.574         2.49147
    22      1.565      1.442         2.17528
    23      1.141      1.062         1.23007
    24      0.930      0.809         1.13849
    25      0.809      0.716         1.19233
