# Supplementary material for: Stereoselective Domino Rearrangement peri-Annulation of Cinchona Alkaloid Derivatives with 8-Bromo-1-naphthyl Grignard
Source: J Org Chem. 2022 Aug 23;87(17):11602–7. doi: 10.1021/acs.joc.2c01249 (PMC9442652; doi:10.1021/acs.joc.2c01249)
Supplement: Supplementary file 2 — jo2c01249_si_002.zip [file jo2c01249_si_002.zip › 1/1H(a)/pdata/1/intrng]

A 1.0 #regions in PPM
# low field   high field  bias        slope
  8.775332452922244  8.733557989463923  -0.0  -0.0  # for region 1
  8.476173392027167  8.403404971809447  -0.0  -0.0  # for region 2
  8.073251954154971  8.034172617371379  -0.0  -0.0  # for region 3
  8.034172617371379  7.982965210551501  -0.0  -0.0  # for region 4
  7.964099323828388  7.904806536984319  -0.0  -0.0  # for region 5
  7.823952736742407  7.767355076573068  -0.0  -0.0  # for region 6
  7.722885486440016  7.664940262933312  -0.0  -0.0  # for region 7
  7.547702252582538  7.458763072316435  -0.0  -0.0  # for region 8
  7.363086075363505  7.310531105206262  -0.0  -0.0  # for region 9
  5.394296039472934  5.304009295869465  -0.0  -0.0  # for region 10
  4.779807157634398  4.6895204140309295  -0.0  -0.0  # for region 11
  4.681435034006737  4.608666613789016  -0.0  -0.0  # for region 12
  4.2367391326762185  4.166665839133228  -0.0  -0.0  # for region 13
  3.961836211853716  3.916019058383299  -0.0  -0.0  # for region 14
  3.4618902136912233  3.3554327100393717  -0.0  -0.0  # for region 15
  2.984852792263939  2.912084372046218  -0.0  -0.0  # for region 16
  2.899956302009931  2.8123646850811923  -0.0  -0.0  # for region 17
  2.3663212204133077  2.2719917867977433  -0.0  -0.0  # for region 18
  2.2477356467251695  2.1722720998327176  -0.0  -0.0  # for region 19
  2.096808552940266  2.013259626023623  -0.0  -0.0  # for region 20
  1.6736736650075903  1.5739539780425646  -0.0  -0.0  # for region 21
  1.5645210346810083  1.4418927709807743  -0.0  -0.0  # for region 22
  1.1413861467483324  1.061879909843785  -0.0  -0.0  # for region 23
  0.9298187027819945  0.8085380024191258  -0.0  -0.0  # for region 24
  0.8085380024191258  0.7155561321409263  -0.0  -0.0  # for region 25
