# Supplementary material for: Stereoselective Domino Rearrangement peri-Annulation of Cinchona Alkaloid Derivatives with 8-Bromo-1-naphthyl Grignard
Source: J Org Chem. 2022 Aug 23;87(17):11602–7. doi: 10.1021/acs.joc.2c01249 (PMC9442652; doi:10.1021/acs.joc.2c01249)
Supplement: Supplementary file 2 — jo2c01249_si_002.zip [file jo2c01249_si_002.zip › 1/1H(a)/pdata/1/parm.txt]

Current Data Parameters
NAME       PB-1651D-tl1              
EXPNO                 1              
PROCNO                1              

F2 - Acquisition Parameters
Date_          20181122              
Time               9.17              
INSTRUM           spect              
PROBHD   5 mm PABBO BB-              
PULPROG            zg30              
TD                65536              
SOLVENT           CDCl3              
NS                   32              
DS                    0              
SWH           12019.230 Hz           
FIDRES         0.183399 Hz           
AQ            2.7262976 sec          
RG                  362              
DW               41.600 usec         
DE                 6.50 usec         
TE                300.0 K            
D1           1.00000000 sec          
TD0                   1              

======== CHANNEL f1 ========
SFO1        600.5837086 MHz          
NUC1                 1H              
P1                13.50 usec         
PLW1        15.80000019 W            

F2 - Processing parameters
SI                32768              
SF          600.5800194 MHz          
WDW                  EM              
SSB      0              
LB                 0.30 Hz           
GB       0              
PC                 1.00              
