# Supplementary material for: Stereoselective Domino Rearrangement peri-Annulation of Cinchona Alkaloid Derivatives with 8-Bromo-1-naphthyl Grignard
Source: J Org Chem. 2022 Aug 23;87(17):11602–7. doi: 10.1021/acs.joc.2c01249 (PMC9442652; doi:10.1021/acs.joc.2c01249)
Supplement: Supplementary file 2 — jo2c01249_si_002.zip [file jo2c01249_si_002.zip › 1/1H(a)/pdata/1/peaklist.xml]

<?xml version="1.0" encoding="UTF-8"?>
<PeakList modified="2019-02-13T13:01:53">
  <PeakList1D>
    <PeakList1DHeader creator="p_bor" date="2019-02-13T13:01:53" expNo="1" name="PB-1651D-tl1" owner="" procNo="1" source="C:\Bruker\NMR\PB">
      <PeakPickDetails>F1=8.804489ppm, F2=7.646245ppm, MI=0.96cm, MAXI=16.00cm, PC=1.000
      </PeakPickDetails>
    </PeakList1DHeader>
    <Peak1D F1="8.7484" intensity="4.79" type="0"/>
    <Peak1D F1="8.4491" intensity="1.66" type="0"/>
    <Peak1D F1="8.4370" intensity="1.68" type="0"/>
    <Peak1D F1="8.0541" intensity="2.48" type="0"/>
    <Peak1D F1="8.0389" intensity="2.57" type="0"/>
    <Peak1D F1="8.0180" intensity="2.22" type="0"/>
    <Peak1D F1="8.0136" intensity="2.30" type="0"/>
    <Peak1D F1="7.9370" intensity="1.72" type="0"/>
    <Peak1D F1="7.9236" intensity="1.91" type="0"/>
    <Peak1D F1="7.8040" intensity="1.19" type="0"/>
    <Peak1D F1="7.7983" intensity="1.08" type="0"/>
    <Peak1D F1="7.7941" intensity="1.24" type="0"/>
    <Peak1D F1="7.7886" intensity="1.29" type="0"/>
    <Peak1D F1="7.7047" intensity="1.36" type="0"/>
    <Peak1D F1="7.6922" intensity="1.91" type="0"/>
    <Peak1D F1="7.6791" intensity="1.19" type="0"/>
  </PeakList1D>
  <PeakList1D>
    <PeakList1DHeader creator="p_bor" date="2019-02-13T13:01:53" expNo="1" name="PB-1651D-tl1" owner="" procNo="1" source="C:\Bruker\NMR\PB">
      <PeakPickDetails>F1=7.545395ppm, F2=7.444545ppm, MI=2.06cm, MAXI=5.73cm, PC=1.000
      </PeakPickDetails>
    </PeakList1DHeader>
    <Peak1D F1="7.5021" intensity="5.03" type="0"/>
    <Peak1D F1="7.4967" intensity="2.24" type="0"/>
    <Peak1D F1="7.4922" intensity="2.36" type="0"/>
  </PeakList1D>
  <PeakList1D>
    <PeakList1DHeader creator="p_bor" date="2019-02-13T13:01:53" expNo="1" name="PB-1651D-tl1" owner="" procNo="1" source="C:\Bruker\NMR\PB">
      <PeakPickDetails>F1=7.389536ppm, F2=7.299383ppm, MI=1.24cm, MAXI=2.44cm, PC=1.000
      </PeakPickDetails>
    </PeakList1DHeader>
    <Peak1D F1="7.3430" intensity="1.58" type="0"/>
    <Peak1D F1="7.3385" intensity="1.51" type="0"/>
    <Peak1D F1="7.3278" intensity="1.48" type="0"/>
    <Peak1D F1="7.3234" intensity="1.37" type="0"/>
  </PeakList1D>
  <PeakList1D>
    <PeakList1DHeader creator="p_bor" date="2019-02-13T13:01:53" expNo="1" name="PB-1651D-tl1" owner="" procNo="1" source="C:\Bruker\NMR\PB">
      <PeakPickDetails>F1=5.484796ppm, F2=5.312870ppm, MI=0.73cm, MAXI=1.15cm, PC=1.000
      </PeakPickDetails>
    </PeakList1DHeader>
    <Peak1D F1="5.3429" intensity="0.79" type="0"/>
    <Peak1D F1="5.3414" intensity="0.77" type="0"/>
  </PeakList1D>
  <PeakList1D>
    <PeakList1DHeader creator="p_bor" date="2019-02-13T13:01:53" expNo="1" name="PB-1651D-tl1" owner="" procNo="1" source="C:\Bruker\NMR\PB">
      <PeakPickDetails>F1=4.847656ppm, F2=4.540885ppm, MI=1.20cm, MAXI=1.85cm, PC=1.000
      </PeakPickDetails>
    </PeakList1DHeader>
    <Peak1D F1="4.7400" intensity="1.45" type="0"/>
    <Peak1D F1="4.7116" intensity="1.34" type="0"/>
    <Peak1D F1="4.6576" intensity="1.38" type="0"/>
    <Peak1D F1="4.6404" intensity="1.32" type="0"/>
  </PeakList1D>
  <PeakList1D>
    <PeakList1DHeader creator="p_bor" date="2019-02-13T13:01:53" expNo="1" name="PB-1651D-tl1" owner="" procNo="1" source="C:\Bruker\NMR\PB">
      <PeakPickDetails>F1=4.311650ppm, F2=4.055445ppm, MI=1.47cm, MAXI=1.92cm, PC=1.000
      </PeakPickDetails>
    </PeakList1DHeader>
    <Peak1D F1="4.2110" intensity="1.68" type="0"/>
    <Peak1D F1="4.1943" intensity="1.72" type="0"/>
  </PeakList1D>
  <PeakList1D>
    <PeakList1DHeader creator="p_bor" date="2019-02-13T13:01:53" expNo="1" name="PB-1651D-tl1" owner="" procNo="1" source="C:\Bruker\NMR\PB">
      <PeakPickDetails>F1=3.961054ppm, F2=3.893632ppm, MI=14.06cm, MAXI=16.53cm, PC=1.000
      </PeakPickDetails>
    </PeakList1DHeader>
    <Peak1D F1="3.9339" intensity="15.00" type="0"/>
  </PeakList1D>
  <PeakList1D>
    <PeakList1DHeader creator="p_bor" date="2019-02-13T13:01:53" expNo="1" name="PB-1651D-tl1" owner="" procNo="1" source="C:\Bruker\NMR\PB">
      <PeakPickDetails>F1=3.421677ppm, F2=3.374481ppm, MI=0.54cm, MAXI=0.77cm, PC=1.000
      </PeakPickDetails>
    </PeakList1DHeader>
    <Peak1D F1="3.4176" intensity="0.62" type="0"/>
    <Peak1D F1="3.4119" intensity="0.57" type="0"/>
    <Peak1D F1="3.4061" intensity="0.59" type="0"/>
  </PeakList1D>
  <PeakList1D>
    <PeakList1DHeader creator="p_bor" date="2019-02-13T13:01:53" expNo="1" name="PB-1651D-tl1" owner="" procNo="1" source="C:\Bruker\NMR\PB">
      <PeakPickDetails>F1=3.033999ppm, F2=2.781166ppm, MI=0.63cm, MAXI=1.24cm, PC=1.000
      </PeakPickDetails>
    </PeakList1DHeader>
    <Peak1D F1="2.9683" intensity="0.85" type="0"/>
    <Peak1D F1="2.9518" intensity="0.95" type="0"/>
    <Peak1D F1="2.9449" intensity="0.99" type="0"/>
    <Peak1D F1="2.9284" intensity="1.02" type="0"/>
    <Peak1D F1="2.8582" intensity="0.80" type="0"/>
  </PeakList1D>
  <PeakList1D>
    <PeakList1DHeader creator="p_bor" date="2019-02-13T13:01:53" expNo="1" name="PB-1651D-tl1" owner="" procNo="1" source="C:\Bruker\NMR\PB">
      <PeakPickDetails>F1=2.430570ppm, F2=2.002439ppm, MI=0.68cm, MAXI=1.61cm, PC=1.000
      </PeakPickDetails>
    </PeakList1DHeader>
    <Peak1D F1="2.3262" intensity="0.98" type="0"/>
    <Peak1D F1="2.3107" intensity="1.01" type="0"/>
    <Peak1D F1="2.2131" intensity="0.85" type="0"/>
    <Peak1D F1="2.2083" intensity="0.69" type="0"/>
    <Peak1D F1="2.1896" intensity="0.81" type="0"/>
    <Peak1D F1="2.0613" intensity="0.72" type="0"/>
  </PeakList1D>
  <PeakList1D>
    <PeakList1DHeader creator="p_bor" date="2019-02-13T13:01:53" expNo="1" name="PB-1651D-tl1" owner="" procNo="1" source="C:\Bruker\NMR\PB">
      <PeakPickDetails>F1=1.709153ppm, F2=1.557453ppm, MI=1.29cm, MAXI=1.93cm, PC=1.000
      </PeakPickDetails>
    </PeakList1DHeader>
    <Peak1D F1="1.6130" intensity="1.50" type="0"/>
  </PeakList1D>
  <PeakList1D>
    <PeakList1DHeader creator="p_bor" date="2019-02-13T13:01:53" expNo="1" name="PB-1651D-tl1" owner="" procNo="1" source="C:\Bruker\NMR\PB">
      <PeakPickDetails>F1=1.543968ppm, F2=1.442835ppm, MI=0.62cm, MAXI=0.90cm, PC=1.000
      </PeakPickDetails>
    </PeakList1DHeader>
    <Peak1D F1="1.5016" intensity="0.71" type="0"/>
    <Peak1D F1="1.4873" intensity="0.67" type="0"/>
  </PeakList1D>
  <PeakList1D>
    <PeakList1DHeader creator="p_bor" date="2019-02-13T13:01:53" expNo="1" name="PB-1651D-tl1" owner="" procNo="1" source="C:\Bruker\NMR\PB">
      <PeakPickDetails>F1=1.294506ppm, F2=1.206857ppm, MI=2.05cm, MAXI=2.10cm, PC=1.000
      </PeakPickDetails>
    </PeakList1DHeader>
  </PeakList1D>
  <PeakList1D>
    <PeakList1DHeader creator="p_bor" date="2019-02-13T13:01:53" expNo="1" name="PB-1651D-tl1" owner="" procNo="1" source="C:\Bruker\NMR\PB">
      <PeakPickDetails>F1=1.186631ppm, F2=1.034931ppm, MI=0.54cm, MAXI=1.25cm, PC=1.000
      </PeakPickDetails>
    </PeakList1DHeader>
    <Peak1D F1="1.1240" intensity="0.58" type="0"/>
    <Peak1D F1="1.1095" intensity="0.63" type="0"/>
    <Peak1D F1="1.1013" intensity="0.74" type="0"/>
    <Peak1D F1="1.0869" intensity="0.70" type="0"/>
  </PeakList1D>
  <PeakList1D>
    <PeakList1DHeader creator="p_bor" date="2019-02-13T13:01:53" expNo="1" name="PB-1651D-tl1" owner="" procNo="1" source="C:\Bruker\NMR\PB">
      <PeakPickDetails>F1=0.859633ppm, F2=0.819180ppm, MI=0.32cm, MAXI=0.46cm, PC=1.000
      </PeakPickDetails>
    </PeakList1DHeader>
    <Peak1D F1="0.8518" intensity="0.37" type="0"/>
  </PeakList1D>
  <PeakList1D>
    <PeakList1DHeader creator="p_bor" date="2019-02-13T13:01:53" expNo="1" name="PB-1651D-tl1" owner="" procNo="1" source="C:\Bruker\NMR\PB">
      <PeakPickDetails>F1=0.809066ppm, F2=0.707933ppm, MI=0.57cm, MAXI=0.94cm, PC=1.000
      </PeakPickDetails>
    </PeakList1DHeader>
    <Peak1D F1="0.7697" intensity="0.62" type="0"/>
    <Peak1D F1="0.7648" intensity="0.70" type="0"/>
  </PeakList1D>
</PeakList>
