# Supplementary material for: Stereoselective Domino Rearrangement peri-Annulation of Cinchona Alkaloid Derivatives with 8-Bromo-1-naphthyl Grignard
Source: J Org Chem. 2022 Aug 23;87(17):11602–7. doi: 10.1021/acs.joc.2c01249 (PMC9442652; doi:10.1021/acs.joc.2c01249)
Supplement: Supplementary file 2 — jo2c01249_si_002.zip [file jo2c01249_si_002.zip › 1/1H(a)/pdata/1/peakrng]

P    #regions in PPM
# 2019-02-13 13:02:00 +0100  p_bor@E7270
# low field   high field   mi   maxi
  8.804488769582122  7.646244672507625  0.963  16.000  # for region 1
  7.545394922630426  7.4445451727532275  2.059  5.726  # for region 2
  7.389536218274755  7.299382653990593  1.239  2.444  # for region 3
  5.4847960344803735  5.31286942245917  0.734  1.154  # for region 4
  4.847656236990029  4.540885223383567  1.196  1.847  # for region 5
  4.311649740688628  4.055445377676638  1.468  1.918  # for region 6
  3.961054296566957  3.893632095774328  14.065  16.527  # for region 7
  3.4216766902259246  3.3744811496710843  0.542  0.774  # for region 8
  3.0339990356683075  2.7811657826959486  0.634  1.239  # for region 9
  2.4305703385742774  2.002439363541083  0.683  1.605  # for region 10
  1.7091527900931465  1.5574528383097312  1.288  1.929  # for region 11
  1.5439683981512053  1.4428350969622619  0.619  0.901  # for region 12
  1.2945062552184778  1.20685739418806  2.048  2.098  # for region 13
  1.1866307339502713  1.034930782166856  0.535  1.246  # for region 14
  0.8596330601060205  0.819179739630443  0.323  0.459  # for region 15
  0.8090664095115486  0.7079331083226051  0.570  0.936  # for region 16
