# Supplementary material for: Stereoselective Domino Rearrangement peri-Annulation of Cinchona Alkaloid Derivatives with 8-Bromo-1-naphthyl Grignard
Source: J Org Chem. 2022 Aug 23;87(17):11602–7. doi: 10.1021/acs.joc.2c01249 (PMC9442652; doi:10.1021/acs.joc.2c01249)
Supplement: Supplementary file 2 — jo2c01249_si_002.zip [file jo2c01249_si_002.zip › 1/1H(benzene)/pdata/1/auditp.txt]

##TITLE= Audit trail, TOPSPIN		Version 3.2
##JCAMPDX= 5.01
##ORIGIN= Bruker BioSpin GmbH
##OWNER= nmrsu
$$ C:\Bruker\TopSpin3.2\data\Boratynski/PB-1651D-tl1/29/pdata/1/auditp.txt
##AUDIT TRAIL=  $$ (NUMBER, WHEN, WHO, WHERE, PROCESS, VERSION, WHAT)
(   1,<2019-03-20 08:11:54.852 +0100>,<nmrsu>,<nmr600>,<go>,<TOPSPIN 3.2>,
      <created by zg
	started at 2019-03-20 08:09:53.015 +0100,
	POWCHK enabled, PULCHK disabled,
       configuration hash MD5:
       F6 A2 18 02 2A 89 B2 80 26 F8 5D 6B 6B CC E4 9E
       data hash MD5: 64K
       55 55 CF 19 40 70 C3 CC 2E D6 FF F8 2C 0D 29 98>)
(   2,<2019-03-20 08:12:02.059 +0100>,<nmrsu>,<nmr600>,<proc1d>,<TOPSPIN 3.2>,
      <Start of raw data processing
       efp LB = 0.3 FT_mod = 6 PKNL = 1 PHC0 = -106.3502 PHC1 = -32.29586 SI = 32K 
       data hash MD5: 32K
       F1 4F E8 6F 11 C2 15 BB C4 2F A8 4D A5 D9 8E 65>)
(   3,<2019-03-20 08:12:02.230 +0100>,<nmrsu>,<nmr600>,<proc1d>,<TOPSPIN 3.2>,
      <apk 
       data hash MD5: 32K
       74 A2 13 71 A1 1C CE 06 1E 99 3E A4 C9 08 59 5A>)
(   4,<2019-03-20 08:12:02.293 +0100>,<nmrsu>,<nmr600>,<proc1d>,<TOPSPIN 3.2>,
      <abs ABSG = 5 
       data hash MD5: 32K
       BB AD E7 AF 30 09 6D 44 01 ED 4E 9A 16 36 D3 E5>)
(   5,<2019-04-03 12:47:12.758 +0200>,<p_bor>,<E7270>,<dataserver>,<TOPSPIN 3.2>,
      <new intrng file generated by interactive integration
       data hash MD5: 32K
       BB AD E7 AF 30 09 6D 44 01 ED 4E 9A 16 36 D3 E5>)
(   6,<2019-04-03 12:47:32.777 +0200>,<p_bor>,<E7270>,<proc1d>,<TOPSPIN 3.2>,
      <pk fgphup PHC0 = 16.95259 PHC1 = -37.6 
       data hash MD5: 32K
       27 BD 74 5A 2F 74 C5 87 6C 78 45 B7 2B 33 B1 05>)
(   7,<2019-04-03 12:50:03.102 +0200>,<p_bor>,<E7270>,<dataserver>,<TOPSPIN 3.2>,
      <new intrng file generated by interactive integration
       data hash MD5: 32K
       27 BD 74 5A 2F 74 C5 87 6C 78 45 B7 2B 33 B1 05>)
##END=

$$ hash MD5
$$ 64 62 78 23 82 0A 7E 3C B5 DD 9C D9 C9 B0 07 75
