# Supplementary material for: Stereoselective Domino Rearrangement peri-Annulation of Cinchona Alkaloid Derivatives with 8-Bromo-1-naphthyl Grignard
Source: J Org Chem. 2022 Aug 23;87(17):11602–7. doi: 10.1021/acs.joc.2c01249 (PMC9442652; doi:10.1021/acs.joc.2c01249)
Supplement: Supplementary file 2 — jo2c01249_si_002.zip [file jo2c01249_si_002.zip › 1/1H(benzene)/pdata/1/integrals.txt]

   Current data set:
   NAME =	PB-1651D-tl1	EXPNO =	29	PROCNO = 1
   DU   =	C:/Bruker/NMR/PB

   Number   Integrated Region     Integral
     1      9.058      8.961         1.00000
     2      8.423      8.346         1.10333
     3      8.346      8.274         1.24852
     4      8.074      7.944         1.08130
     5      7.692      7.530         2.40464
     6      7.387      7.322         1.28038
     7      7.322      7.278         1.37368
     8      7.278      7.226         1.40385
     9      7.226      7.187         1.38072
    10      6.215      6.118         0.31783
    11      5.082      4.927         1.51962
    12      4.629      4.500         1.04562
    13      4.461      4.351         1.07099
    14      4.001      3.852         1.08899
    15      3.431      3.341         4.04172
    16      3.121      2.978         1.54172
    17      2.803      2.687         1.32760
    18      2.590      2.517         1.31913
    19      2.517      2.421         1.29371
    20      2.260      2.104         1.31533
    21      1.813      1.683         1.30975
    22      1.437      1.341         1.90215
    23      1.341      1.217         3.11462
    24      1.178      1.062         2.13643
    25      0.984      0.842         2.24940
    26      0.822      0.732         1.68223
