# Supplementary material for: Stereoselective Domino Rearrangement peri-Annulation of Cinchona Alkaloid Derivatives with 8-Bromo-1-naphthyl Grignard
Source: J Org Chem. 2022 Aug 23;87(17):11602–7. doi: 10.1021/acs.joc.2c01249 (PMC9442652; doi:10.1021/acs.joc.2c01249)
Supplement: Supplementary file 2 — jo2c01249_si_002.zip [file jo2c01249_si_002.zip › 1/1H(benzene)/pdata/1/intrng]

A 1.0 #regions in PPM
# low field   high field  bias        slope
  9.057716136356314  8.960599808947203  -0.0  -0.0  # for region 1
  8.423222797283461  8.345529735356175  -0.0  -0.0  # for region 2
  8.345529735356175  8.274311095256161  -0.0  -0.0  # for region 3
  8.073604018610666  7.944115582065186  -0.0  -0.0  # for region 4
  7.691613130801501  7.529752585119652  -0.0  -0.0  # for region 5
  7.387315304919624  7.322205529580097  -0.0  -0.0  # for region 6
  7.322205529580097  7.278419916469675  -0.0  -0.0  # for region 7
  7.278419916469675  7.225877180737168  -0.0  -0.0  # for region 8
  7.225877180737168  7.187095637696508  -0.0  -0.0  # for region 9
  6.215444954183031  6.118328626773922  -0.0  -0.0  # for region 10
  5.082421134410083  4.927035010555507  -0.0  -0.0  # for region 11
  4.6292116065009035  4.499723169955423  -0.0  -0.0  # for region 12
  4.460876638991779  4.350811467928122  -0.0  -0.0  # for region 13
  4.001192689255326  3.8522809872280246  -0.0  -0.0  # for region 14
  3.431443568455215  3.340801662873379  -0.0  -0.0  # for region 15
  3.1206713207460637  2.978234040546036  -0.0  -0.0  # for region 16
  2.803424651209638  2.686885058318706  -0.0  -0.0  # for region 17
  2.5897687309095963  2.5170472450905788  -0.0  -0.0  # for region 18
  2.5170472450905788  2.4214337634004726  -0.0  -0.0  # for region 19
  2.2595732177186227  2.1041870938640472  -0.0  -0.0  # for region 20
  1.8128381116367174  1.6833496750912376  -0.0  -0.0  # for region 21
  1.437321645654826  1.341090778696372  -0.0  -0.0  # for region 22
  1.341090778696372  1.2171913035275104  -0.0  -0.0  # for region 23
  1.1783447725638663  1.0618051796729344  -0.0  -0.0  # for region 24
  0.9841121177456466  0.8416748375456188  -0.0  -0.0  # for region 25
  0.8222515720637968  0.731609666481961  -0.0  -0.0  # for region 26
