# Supplementary material for: Stereoselective Domino Rearrangement peri-Annulation of Cinchona Alkaloid Derivatives with 8-Bromo-1-naphthyl Grignard
Source: J Org Chem. 2022 Aug 23;87(17):11602–7. doi: 10.1021/acs.joc.2c01249 (PMC9442652; doi:10.1021/acs.joc.2c01249)
Supplement: Supplementary file 2 — jo2c01249_si_002.zip [file jo2c01249_si_002.zip › 1/1H(benzene)/pdata/1/peaklist.xml]

<?xml version="1.0" encoding="UTF-8"?>
<PeakList modified="2019-04-03T12:51:51">
  <PeakList1D>
    <PeakList1DHeader creator="p_bor" date="2019-04-03T12:51:51" expNo="29" name="PB-1651D-tl1" owner="" procNo="1" source="C:\Bruker\NMR\PB">
      <PeakPickDetails>F1=9.102391ppm, F2=8.725740ppm, MI=1.30cm, MAXI=2.43cm, PC=1.000
      </PeakPickDetails>
    </PeakList1DHeader>
    <Peak1D F1="9.0097" intensity="1.45" type="0"/>
  </PeakList1D>
  <PeakList1D>
    <PeakList1DHeader creator="p_bor" date="2019-04-03T12:51:51" expNo="29" name="PB-1651D-tl1" owner="" procNo="1" source="C:\Bruker\NMR\PB">
      <PeakPickDetails>F1=8.569323ppm, F2=7.502823ppm, MI=0.52cm, MAXI=1.68cm, PC=1.000
      </PeakPickDetails>
    </PeakList1DHeader>
    <Peak1D F1="8.3729" intensity="0.77" type="0"/>
    <Peak1D F1="8.3579" intensity="0.78" type="0"/>
    <Peak1D F1="8.3172" intensity="0.54" type="0"/>
    <Peak1D F1="8.3051" intensity="0.56" type="0"/>
    <Peak1D F1="8.0227" intensity="0.68" type="0"/>
    <Peak1D F1="8.0184" intensity="0.69" type="0"/>
    <Peak1D F1="7.6256" intensity="0.55" type="0"/>
    <Peak1D F1="7.6118" intensity="0.70" type="0"/>
    <Peak1D F1="7.6090" intensity="0.63" type="0"/>
    <Peak1D F1="7.5948" intensity="0.58" type="0"/>
  </PeakList1D>
  <PeakList1D>
    <PeakList1DHeader creator="p_bor" date="2019-04-03T12:51:51" expNo="29" name="PB-1651D-tl1" owner="" procNo="1" source="C:\Bruker\NMR\PB">
      <PeakPickDetails>F1=7.428168ppm, F2=7.182873ppm, MI=0.49cm, MAXI=0.73cm, PC=1.000
      </PeakPickDetails>
    </PeakList1DHeader>
    <Peak1D F1="7.3361" intensity="0.57" type="0"/>
    <Peak1D F1="7.3347" intensity="0.50" type="0"/>
    <Peak1D F1="7.3061" intensity="0.64" type="0"/>
    <Peak1D F1="7.2533" intensity="0.52" type="0"/>
    <Peak1D F1="7.2043" intensity="0.64" type="0"/>
    <Peak1D F1="7.1928" intensity="0.57" type="0"/>
  </PeakList1D>
  <PeakList1D>
    <PeakList1DHeader creator="p_bor" date="2019-04-03T12:51:51" expNo="29" name="PB-1651D-tl1" owner="" procNo="1" source="C:\Bruker\NMR\PB">
      <PeakPickDetails>F1=5.263175ppm, F2=4.895232ppm, MI=0.25cm, MAXI=0.55cm, PC=1.000
      </PeakPickDetails>
    </PeakList1DHeader>
    <Peak1D F1="5.0171" intensity="0.26" type="0"/>
  </PeakList1D>
  <PeakList1D>
    <PeakList1DHeader creator="p_bor" date="2019-04-03T12:51:51" expNo="29" name="PB-1651D-tl1" owner="" procNo="1" source="C:\Bruker\NMR\PB">
      <PeakPickDetails>F1=4.852572ppm, F2=4.292660ppm, MI=0.33cm, MAXI=0.69cm, PC=1.000
      </PeakPickDetails>
    </PeakList1DHeader>
    <Peak1D F1="4.5822" intensity="0.43" type="0"/>
    <Peak1D F1="4.5540" intensity="0.38" type="0"/>
    <Peak1D F1="4.4223" intensity="0.41" type="0"/>
    <Peak1D F1="4.4052" intensity="0.39" type="0"/>
  </PeakList1D>
  <PeakList1D>
    <PeakList1DHeader creator="p_bor" date="2019-04-03T12:51:51" expNo="29" name="PB-1651D-tl1" owner="" procNo="1" source="C:\Bruker\NMR\PB">
      <PeakPickDetails>F1=4.180677ppm, F2=3.860728ppm, MI=0.43cm, MAXI=0.65cm, PC=1.000
      </PeakPickDetails>
    </PeakList1DHeader>
    <Peak1D F1="3.9409" intensity="0.51" type="0"/>
    <Peak1D F1="3.9240" intensity="0.53" type="0"/>
  </PeakList1D>
  <PeakList1D>
    <PeakList1DHeader creator="p_bor" date="2019-04-03T12:51:51" expNo="29" name="PB-1651D-tl1" owner="" procNo="1" source="C:\Bruker\NMR\PB">
      <PeakPickDetails>F1=3.434128ppm, F2=3.268821ppm, MI=4.40cm, MAXI=5.13cm, PC=1.000
      </PeakPickDetails>
    </PeakList1DHeader>
    <Peak1D F1="3.3786" intensity="4.78" type="0"/>
  </PeakList1D>
  <PeakList1D>
    <PeakList1DHeader creator="p_bor" date="2019-04-03T12:51:51" expNo="29" name="PB-1651D-tl1" owner="" procNo="1" source="C:\Bruker\NMR\PB">
      <PeakPickDetails>F1=3.098181ppm, F2=2.996863ppm, MI=0.19cm, MAXI=0.31cm, PC=1.000
      </PeakPickDetails>
    </PeakList1DHeader>
    <Peak1D F1="3.0539" intensity="0.19" type="0"/>
  </PeakList1D>
  <PeakList1D>
    <PeakList1DHeader creator="p_bor" date="2019-04-03T12:51:51" expNo="29" name="PB-1651D-tl1" owner="" procNo="1" source="C:\Bruker\NMR\PB">
      <PeakPickDetails>F1=2.826223ppm, F2=2.644918ppm, MI=0.25cm, MAXI=0.35cm, PC=1.000
      </PeakPickDetails>
    </PeakList1DHeader>
    <Peak1D F1="2.7567" intensity="0.26" type="0"/>
    <Peak1D F1="2.7402" intensity="0.30" type="0"/>
    <Peak1D F1="2.7333" intensity="0.31" type="0"/>
    <Peak1D F1="2.7169" intensity="0.29" type="0"/>
  </PeakList1D>
  <PeakList1D>
    <PeakList1DHeader creator="p_bor" date="2019-04-03T12:51:51" expNo="29" name="PB-1651D-tl1" owner="" procNo="1" source="C:\Bruker\NMR\PB">
      <PeakPickDetails>F1=2.596926ppm, F2=2.543601ppm, MI=0.23cm, MAXI=0.31cm, PC=1.000
      </PeakPickDetails>
    </PeakList1DHeader>
    <Peak1D F1="2.5514" intensity="0.25" type="0"/>
  </PeakList1D>
  <PeakList1D>
    <PeakList1DHeader creator="p_bor" date="2019-04-03T12:51:51" expNo="29" name="PB-1651D-tl1" owner="" procNo="1" source="C:\Bruker\NMR\PB">
      <PeakPickDetails>F1=2.522271ppm, F2=2.399624ppm, MI=0.29cm, MAXI=0.42cm, PC=1.000
      </PeakPickDetails>
    </PeakList1DHeader>
    <Peak1D F1="2.5077" intensity="0.31" type="0"/>
    <Peak1D F1="2.4921" intensity="0.32" type="0"/>
  </PeakList1D>
  <PeakList1D>
    <PeakList1DHeader creator="p_bor" date="2019-04-03T12:51:51" expNo="29" name="PB-1651D-tl1" owner="" procNo="1" source="C:\Bruker\NMR\PB">
      <PeakPickDetails>F1=2.218319ppm, F2=2.074341ppm, MI=0.24cm, MAXI=0.34cm, PC=1.000
      </PeakPickDetails>
    </PeakList1DHeader>
    <Peak1D F1="2.1837" intensity="0.27" type="0"/>
    <Peak1D F1="2.1603" intensity="0.25" type="0"/>
  </PeakList1D>
  <PeakList1D>
    <PeakList1DHeader creator="p_bor" date="2019-04-03T12:51:51" expNo="29" name="PB-1651D-tl1" owner="" procNo="1" source="C:\Bruker\NMR\PB">
      <PeakPickDetails>F1=1.834379ppm, F2=1.695734ppm, MI=0.22cm, MAXI=0.31cm, PC=1.000
      </PeakPickDetails>
    </PeakList1DHeader>
    <Peak1D F1="1.7489" intensity="0.23" type="0"/>
  </PeakList1D>
  <PeakList1D>
    <PeakList1DHeader creator="p_bor" date="2019-04-03T12:51:51" expNo="29" name="PB-1651D-tl1" owner="" procNo="1" source="C:\Bruker\NMR\PB">
      <PeakPickDetails>F1=1.541092ppm, F2=1.317127ppm, MI=0.41cm, MAXI=0.57cm, PC=1.000
      </PeakPickDetails>
    </PeakList1DHeader>
    <Peak1D F1="1.3626" intensity="0.43" type="0"/>
  </PeakList1D>
  <PeakList1D>
    <PeakList1DHeader creator="p_bor" date="2019-04-03T12:51:51" expNo="29" name="PB-1651D-tl1" owner="" procNo="1" source="C:\Bruker\NMR\PB">
      <PeakPickDetails>F1=1.317127ppm, F2=1.242472ppm, MI=0.31cm, MAXI=0.37cm, PC=1.000
      </PeakPickDetails>
    </PeakList1DHeader>
    <Peak1D F1="1.2862" intensity="0.32" type="0"/>
    <Peak1D F1="1.2838" intensity="0.33" type="0"/>
  </PeakList1D>
  <PeakList1D>
    <PeakList1DHeader creator="p_bor" date="2019-04-03T12:51:51" expNo="29" name="PB-1651D-tl1" owner="" procNo="1" source="C:\Bruker\NMR\PB">
      <PeakPickDetails>F1=1.162484ppm, F2=1.066499ppm, MI=0.20cm, MAXI=0.27cm, PC=1.000
      </PeakPickDetails>
    </PeakList1DHeader>
    <Peak1D F1="1.1205" intensity="0.22" type="0"/>
    <Peak1D F1="1.1059" intensity="0.20" type="0"/>
  </PeakList1D>
  <PeakList1D>
    <PeakList1DHeader creator="p_bor" date="2019-04-03T12:51:51" expNo="29" name="PB-1651D-tl1" owner="" procNo="1" source="C:\Bruker\NMR\PB">
      <PeakPickDetails>F1=0.959849ppm, F2=0.810540ppm, MI=0.32cm, MAXI=0.42cm, PC=1.000
      </PeakPickDetails>
    </PeakList1DHeader>
    <Peak1D F1="0.9165" intensity="0.36" type="0"/>
  </PeakList1D>
  <PeakList1D>
    <PeakList1DHeader creator="p_bor" date="2019-04-03T12:51:51" expNo="29" name="PB-1651D-tl1" owner="" procNo="1" source="C:\Bruker\NMR\PB">
      <PeakPickDetails>F1=0.810540ppm, F2=0.741217ppm, MI=0.21cm, MAXI=0.30cm, PC=1.000
      </PeakPickDetails>
    </PeakList1DHeader>
    <Peak1D F1="0.7718" intensity="0.25" type="0"/>
    <Peak1D F1="0.7670" intensity="0.24" type="0"/>
  </PeakList1D>
</PeakList>
