# Supplementary material for: Stereoselective Domino Rearrangement peri-Annulation of Cinchona Alkaloid Derivatives with 8-Bromo-1-naphthyl Grignard
Source: J Org Chem. 2022 Aug 23;87(17):11602–7. doi: 10.1021/acs.joc.2c01249 (PMC9442652; doi:10.1021/acs.joc.2c01249)
Supplement: Supplementary file 2 — jo2c01249_si_002.zip [file jo2c01249_si_002.zip › 1/1H(benzene)/pdata/1/peakrng]

P    #regions in PPM
# 2019-04-03 12:51:52 +0200  p_bor@E7270
# low field   high field   mi   maxi
  9.102391222249619  8.725740550984117  1.302  2.433  # for region 1
  8.569322459222082  7.502823086574655  0.521  1.682  # for region 2
  7.428168130489335  7.182873274780427  0.491  0.726  # for region 3
  5.263174404015056  4.895232120451694  0.250  0.546  # for region 4
  4.852572145545797  4.292659974905897  0.330  0.691  # for region 5
  4.180677540777917  3.8607277289836888  0.431  0.651  # for region 6
  3.4341279799247175  3.2688205771643664  4.396  5.127  # for region 7
  3.098180677540778  2.996863237139272  0.187  0.305  # for region 8
  2.826223337515684  2.6449184441656213  0.255  0.352  # for region 9
  2.5969259723964866  2.5436010037641155  0.234  0.312  # for region 10
  2.522271016311167  2.3996235884567128  0.295  0.419  # for region 11
  2.21831869510665  2.0743412797992473  0.242  0.339  # for region 12
  1.834378920953576  1.6957340025094103  0.217  0.309  # for region 13
  1.5410915934755332  1.3171267252195733  0.410  0.575  # for region 14
  1.3171267252195733  1.2424717691342535  0.312  0.368  # for region 15
  1.1624843161856964  1.066499372647428  0.196  0.272  # for region 16
  0.9598494353826851  0.8105395232120451  0.322  0.417  # for region 17
  0.8105395232120451  0.7412170639899623  0.213  0.297  # for region 18
