# Supplementary material for: Stereoselective Domino Rearrangement peri-Annulation of Cinchona Alkaloid Derivatives with 8-Bromo-1-naphthyl Grignard
Source: J Org Chem. 2022 Aug 23;87(17):11602–7. doi: 10.1021/acs.joc.2c01249 (PMC9442652; doi:10.1021/acs.joc.2c01249)
Supplement: Supplementary file 2 — jo2c01249_si_002.zip [file jo2c01249_si_002.zip › 1/1H/audita.txt]

##TITLE= Audit trail, TOPSPIN		Version 3.2
##JCAMPDX= 5.01
##ORIGIN= Bruker BioSpin GmbH
##OWNER= nmrsu
$$ C:\Bruker\TopSpin3.2\data\Boratynski/PB-1937D-2lc1/2/audita.txt
##AUDIT TRAIL=  $$ (NUMBER, WHEN, WHO, WHERE, PROCESS, VERSION, WHAT)
(   1,<2021-06-22 14:26:36.531 +0200>,<nmrsu>,<nmr600>,<go>,<TOPSPIN 3.2>,
      <created by zg
	started at 2021-06-22 14:24:34.742 +0200,
	POWCHK enabled, PULCHK disabled,
       configuration hash MD5:
       6B 91 08 67 26 A4 C7 1B B5 31 04 57 F0 A3 6D 58
       data hash MD5: 64K
       CB D6 B3 85 BD 2E EC 43 CD BA 54 13 31 B4 1D 49>)
##END=

$$ hash MD5
$$ A6 87 9F B5 AB 4F 66 BB B9 DD C6 14 EA 52 EC 7E
