# Supplementary material for: Stereoselective Domino Rearrangement peri-Annulation of Cinchona Alkaloid Derivatives with 8-Bromo-1-naphthyl Grignard
Source: J Org Chem. 2022 Aug 23;87(17):11602–7. doi: 10.1021/acs.joc.2c01249 (PMC9442652; doi:10.1021/acs.joc.2c01249)
Supplement: Supplementary file 2 — jo2c01249_si_002.zip [file jo2c01249_si_002.zip › 1/1H/pdata/1/auditp.txt]

##TITLE= Audit trail, TOPSPIN		Version 3.2
##JCAMPDX= 5.01
##ORIGIN= Bruker BioSpin GmbH
##OWNER= p_bor
$$ C:\Bruker\NMR\PB/PB-1937D-2lc1/2/pdata/1/auditp.txt
##AUDIT TRAIL=  $$ (NUMBER, WHEN, WHO, WHERE, PROCESS, VERSION, WHAT)
(   1,<2021-06-22 14:26:36.531 +0200>,<nmrsu>,<nmr600>,<go>,<TOPSPIN 3.2>,
      <created by zg
	started at 2021-06-22 14:24:34.742 +0200,
	POWCHK enabled, PULCHK disabled,
       configuration hash MD5:
       6B 91 08 67 26 A4 C7 1B B5 31 04 57 F0 A3 6D 58
       data hash MD5: 64K
       CB D6 B3 85 BD 2E EC 43 CD BA 54 13 31 B4 1D 49>)
(   2,<2021-08-04 14:52:36.808 +0200>,<p_bor>,<E7270>,<proc1d>,<TOPSPIN 3.2>,
      <Start of raw data processing
       efp LB = 0.3 FT_mod = 6 PKNL = 1 PHC0 = 88.43979 PHC1 = -24.67062 SI = 32K 
       data hash MD5: 32K
       BE 6B FF 18 A8 61 F7 C2 FC 8E 6A 45 6E 12 F8 B6>)
(   3,<2021-08-04 14:52:40.200 +0200>,<p_bor>,<E7270>,<proc1d>,<TOPSPIN 3.2>,
      <apk 
       data hash MD5: 32K
       0E 9E 6E E0 B8 BF 80 12 EF EB 1E 6B B7 A3 89 59>)
(   4,<2021-08-04 14:52:47.344 +0200>,<p_bor>,<E7270>,<proc1d>,<TOPSPIN 3.2>,
      <abs n ABSG = 5 
       data hash MD5: 32K
       BA D7 A1 88 8F A2 CF AF 93 66 8B 29 69 BF 7A EC>)
(   5,<2021-08-04 14:54:08.161 +0200>,<p_bor>,<E7270>,<dataserver>,<TOPSPIN 3.2>,
      <new intrng file generated by interactive integration
       data hash MD5: 32K
       BA D7 A1 88 8F A2 CF AF 93 66 8B 29 69 BF 7A EC>)
##END=

$$ hash MD5
$$ 43 2B 4A 39 0A 1E BF B4 9B AD 69 CF F9 F8 D2 12
