# Supplementary material for: Stereoselective Domino Rearrangement peri-Annulation of Cinchona Alkaloid Derivatives with 8-Bromo-1-naphthyl Grignard
Source: J Org Chem. 2022 Aug 23;87(17):11602–7. doi: 10.1021/acs.joc.2c01249 (PMC9442652; doi:10.1021/acs.joc.2c01249)
Supplement: Supplementary file 2 — jo2c01249_si_002.zip [file jo2c01249_si_002.zip › 1/1H/pdata/1/integrals.txt]

   Current data set:
   NAME =	PB-1937D-2lc1	EXPNO =	2	PROCNO = 1
   DU   =	C:/Bruker/NMR/PB

   Number   Integrated Region     Integral
     1      8.786      8.718         1.00000
     2      8.483      8.381         0.99931
     3      8.084      8.027         1.06785
     4      8.027      7.978         1.05063
     5      7.947      7.892         1.01177
     6      7.823      7.751         1.09182
     7      7.716      7.647         1.05466
     8      7.528      7.450         2.17032
     9      7.371      7.307         1.10598
    10      5.397      5.274         0.98006
    11      4.771      4.679         0.98465
    12      4.679      4.583         0.96497
    13      4.250      4.121         0.98960
    14      3.961      3.867         3.18591
    15      3.458      3.350         1.13923
    16      2.996      2.898         1.16834
    17      2.896      2.792         1.16530
    18      2.379      2.260         1.32646
    19      2.241      2.160         1.11586
    20      2.107      1.992         1.71023
    21      1.685      1.563         2.37037
    22      1.544      1.417         1.45350
    23      1.162      1.053         1.20095
    24      0.802      0.693         1.10457
