# Supplementary material for: Stereoselective Domino Rearrangement peri-Annulation of Cinchona Alkaloid Derivatives with 8-Bromo-1-naphthyl Grignard
Source: J Org Chem. 2022 Aug 23;87(17):11602–7. doi: 10.1021/acs.joc.2c01249 (PMC9442652; doi:10.1021/acs.joc.2c01249)
Supplement: Supplementary file 2 — jo2c01249_si_002.zip [file jo2c01249_si_002.zip › 1/1H/pdata/1/intrng]

A 1.0 #regions in PPM
# low field   high field  bias        slope
  8.78610707856956  8.717618493324585  -0.0  -0.0  # for region 1
  8.482800486770387  8.381046017263568  -0.0  -0.0  # for region 2
  8.08360987562825  8.026862190710986  -0.0  -0.0  # for region 3
  8.026862190710986  7.977941772678862  -0.0  -0.0  # for region 4
  7.9466327051383026  7.891841836942323  -0.0  -0.0  # for region 5
  7.823353251697348  7.750951033009804  -0.0  -0.0  # for region 6
  7.715728332026675  7.6472397467817  -0.0  -0.0  # for region 7
  7.527873926783316  7.449601257931917  -0.0  -0.0  # for region 8
  7.371328589080518  7.3067536372781134  -0.0  -0.0  # for region 9
  5.396900517303972  5.273621063863018  -0.0  -0.0  # for region 10
  4.770719166492778  4.678748780592385  -0.0  -0.0  # for region 11
  4.678748780592385  4.582864761249421  -0.0  -0.0  # for region 12
  4.250205918630974  4.1210560150261655  -0.0  -0.0  # for region 13
  3.9605970438807976  3.8666698412591183  -0.0  -0.0  # for region 14
  3.4576951465105576  3.350070226839884  -0.0  -0.0  # for region 15
  2.995886400287303  2.898045564223054  -0.0  -0.0  # for region 16
  2.8960887475017687  2.792377461273665  -0.0  -0.0  # for region 17
  2.3794891330825343  2.2601233130841507  -0.0  -0.0  # for region 18
  2.240555145871301  2.160325660298617  -0.0  -0.0  # for region 19
  2.1074916088239224  1.9920394222681086  -0.0  -0.0  # for region 20
  1.6848191970263668  1.5634965603066981  -0.0  -0.0  # for region 21
  1.5439283930938483  1.4167353062103247  -0.0  -0.0  # for region 22
  1.1623491324432775  1.0527673960513186  -0.0  -0.0  # for region 23
  0.8022948557268413  0.6927131193348826  -0.0  -0.0  # for region 24
