# Supplementary material for: Stereoselective Domino Rearrangement peri-Annulation of Cinchona Alkaloid Derivatives with 8-Bromo-1-naphthyl Grignard
Source: J Org Chem. 2022 Aug 23;87(17):11602–7. doi: 10.1021/acs.joc.2c01249 (PMC9442652; doi:10.1021/acs.joc.2c01249)
Supplement: Supplementary file 2 — jo2c01249_si_002.zip [file jo2c01249_si_002.zip › 1/1H/pdata/1/peaklist.xml]

<?xml version="1.0" encoding="UTF-8"?>
<PeakList modified="2021-08-04T14:55:04">
  <PeakList1D>
    <PeakList1DHeader creator="p_bor" date="2021-08-04T14:55:04" expNo="2" name="PB-1937D-2lc1" owner="" procNo="1" source="C:\Bruker\NMR\PB">
      <PeakPickDetails>F1=8.815771ppm, F2=7.604814ppm, MI=1.13cm, MAXI=5.74cm, PC=1.000
      </PeakPickDetails>
    </PeakList1DHeader>
    <Peak1D F1="8.7480" intensity="4.77" type="0"/>
    <Peak1D F1="8.4417" intensity="1.69" type="0"/>
    <Peak1D F1="8.4297" intensity="1.74" type="0"/>
    <Peak1D F1="8.0556" intensity="2.50" type="0"/>
    <Peak1D F1="8.0405" intensity="2.59" type="0"/>
    <Peak1D F1="8.0101" intensity="2.20" type="0"/>
    <Peak1D F1="8.0057" intensity="2.18" type="0"/>
    <Peak1D F1="7.9245" intensity="1.73" type="0"/>
    <Peak1D F1="7.9111" intensity="1.95" type="0"/>
    <Peak1D F1="7.7906" intensity="1.18" type="0"/>
    <Peak1D F1="7.7810" intensity="1.24" type="0"/>
    <Peak1D F1="7.7752" intensity="1.28" type="0"/>
    <Peak1D F1="7.6939" intensity="1.38" type="0"/>
    <Peak1D F1="7.6813" intensity="1.95" type="0"/>
    <Peak1D F1="7.6683" intensity="1.20" type="0"/>
  </PeakList1D>
  <PeakList1D>
    <PeakList1DHeader creator="p_bor" date="2021-08-04T14:55:04" expNo="2" name="PB-1937D-2lc1" owner="" procNo="1" source="C:\Bruker\NMR\PB">
      <PeakPickDetails>F1=7.535616ppm, F2=7.360316ppm, MI=2.21cm, MAXI=5.88cm, PC=1.000
      </PeakPickDetails>
    </PeakList1DHeader>
    <Peak1D F1="7.4883" intensity="5.13" type="0"/>
    <Peak1D F1="7.4828" intensity="2.27" type="0"/>
    <Peak1D F1="7.4785" intensity="2.43" type="0"/>
  </PeakList1D>
  <PeakList1D>
    <PeakList1DHeader creator="p_bor" date="2021-08-04T14:55:04" expNo="2" name="PB-1937D-2lc1" owner="" procNo="1" source="C:\Bruker\NMR\PB">
      <PeakPickDetails>F1=7.353396ppm, F2=7.286505ppm, MI=1.19cm, MAXI=2.04cm, PC=1.000
      </PeakPickDetails>
    </PeakList1DHeader>
    <Peak1D F1="7.3360" intensity="1.48" type="0"/>
    <Peak1D F1="7.3316" intensity="1.47" type="0"/>
    <Peak1D F1="7.3209" intensity="1.40" type="0"/>
    <Peak1D F1="7.3165" intensity="1.39" type="0"/>
  </PeakList1D>
  <PeakList1D>
    <PeakList1DHeader creator="p_bor" date="2021-08-04T14:55:04" expNo="2" name="PB-1937D-2lc1" owner="" procNo="1" source="C:\Bruker\NMR\PB">
      <PeakPickDetails>F1=5.420477ppm, F2=5.268242ppm, MI=0.44cm, MAXI=2.18cm, PC=1.000
      </PeakPickDetails>
    </PeakList1DHeader>
    <Peak1D F1="5.3633" intensity="0.53" type="0"/>
    <Peak1D F1="5.3498" intensity="0.60" type="0"/>
    <Peak1D F1="5.3462" intensity="0.65" type="0"/>
    <Peak1D F1="5.3345" intensity="0.78" type="0"/>
    <Peak1D F1="5.3330" intensity="0.76" type="0"/>
    <Peak1D F1="5.3214" intensity="0.67" type="0"/>
    <Peak1D F1="5.3178" intensity="0.68" type="0"/>
    <Peak1D F1="5.3043" intensity="0.61" type="0"/>
  </PeakList1D>
  <PeakList1D>
    <PeakList1DHeader creator="p_bor" date="2021-08-04T14:55:04" expNo="2" name="PB-1937D-2lc1" owner="" procNo="1" source="C:\Bruker\NMR\PB">
      <PeakPickDetails>F1=4.929174ppm, F2=4.114949ppm, MI=1.05cm, MAXI=2.62cm, PC=1.000
      </PeakPickDetails>
    </PeakList1DHeader>
    <Peak1D F1="4.7330" intensity="1.47" type="0"/>
    <Peak1D F1="4.7046" intensity="1.34" type="0"/>
    <Peak1D F1="4.6494" intensity="1.38" type="0"/>
    <Peak1D F1="4.6322" intensity="1.33" type="0"/>
    <Peak1D F1="4.2019" intensity="1.70" type="0"/>
    <Peak1D F1="4.1851" intensity="1.75" type="0"/>
  </PeakList1D>
  <PeakList1D>
    <PeakList1DHeader creator="p_bor" date="2021-08-04T14:55:04" expNo="2" name="PB-1937D-2lc1" owner="" procNo="1" source="C:\Bruker\NMR\PB">
      <PeakPickDetails>F1=3.944262ppm, F2=3.932729ppm, MI=13.45cm, MAXI=16.11cm, PC=1.000
      </PeakPickDetails>
    </PeakList1DHeader>
  </PeakList1D>
  <PeakList1D>
    <PeakList1DHeader creator="p_bor" date="2021-08-04T14:55:04" expNo="2" name="PB-1937D-2lc1" owner="" procNo="1" source="C:\Bruker\NMR\PB">
      <PeakPickDetails>F1=3.932729ppm, F2=3.863531ppm, MI=14.39cm, MAXI=17.01cm, PC=1.000
      </PeakPickDetails>
    </PeakList1DHeader>
    <Peak1D F1="3.9192" intensity="15.00" type="0"/>
  </PeakList1D>
  <PeakList1D>
    <PeakList1DHeader creator="p_bor" date="2021-08-04T14:55:04" expNo="2" name="PB-1937D-2lc1" owner="" procNo="1" source="C:\Bruker\NMR\PB">
      <PeakPickDetails>F1=3.441426ppm, F2=3.367615ppm, MI=0.56cm, MAXI=0.86cm, PC=1.000
      </PeakPickDetails>
    </PeakList1DHeader>
    <Peak1D F1="3.4039" intensity="0.61" type="0"/>
  </PeakList1D>
  <PeakList1D>
    <PeakList1DHeader creator="p_bor" date="2021-08-04T14:55:04" expNo="2" name="PB-1937D-2lc1" owner="" procNo="1" source="C:\Bruker\NMR\PB">
      <PeakPickDetails>F1=3.076986ppm, F2=2.800195ppm, MI=0.70cm, MAXI=1.22cm, PC=1.000
      </PeakPickDetails>
    </PeakList1DHeader>
    <Peak1D F1="2.9633" intensity="0.82" type="0"/>
    <Peak1D F1="2.9467" intensity="0.91" type="0"/>
    <Peak1D F1="2.9398" intensity="0.95" type="0"/>
    <Peak1D F1="2.9234" intensity="0.92" type="0"/>
    <Peak1D F1="2.8530" intensity="0.74" type="0"/>
  </PeakList1D>
  <PeakList1D>
    <PeakList1DHeader creator="p_bor" date="2021-08-04T14:55:04" expNo="2" name="PB-1937D-2lc1" owner="" procNo="1" source="C:\Bruker\NMR\PB">
      <PeakPickDetails>F1=2.366557ppm, F2=1.985970ppm, MI=0.77cm, MAXI=1.27cm, PC=1.000
      </PeakPickDetails>
    </PeakList1DHeader>
    <Peak1D F1="2.3240" intensity="0.96" type="0"/>
    <Peak1D F1="2.3084" intensity="1.03" type="0"/>
    <Peak1D F1="2.2102" intensity="0.81" type="0"/>
    <Peak1D F1="2.1868" intensity="0.77" type="0"/>
    <Peak1D F1="2.0533" intensity="0.81" type="0"/>
  </PeakList1D>
  <PeakList1D>
    <PeakList1DHeader creator="p_bor" date="2021-08-04T14:55:04" expNo="2" name="PB-1937D-2lc1" owner="" procNo="1" source="C:\Bruker\NMR\PB">
      <PeakPickDetails>F1=1.626143ppm, F2=1.517734ppm, MI=1.49cm, MAXI=1.62cm, PC=1.000
      </PeakPickDetails>
    </PeakList1DHeader>
    <Peak1D F1="1.6032" intensity="1.50" type="0"/>
  </PeakList1D>
  <PeakList1D>
    <PeakList1DHeader creator="p_bor" date="2021-08-04T14:55:04" expNo="2" name="PB-1937D-2lc1" owner="" procNo="1" source="C:\Bruker\NMR\PB">
      <PeakPickDetails>F1=1.517734ppm, F2=1.425470ppm, MI=0.54cm, MAXI=0.66cm, PC=1.000
      </PeakPickDetails>
    </PeakList1DHeader>
    <Peak1D F1="1.4912" intensity="0.58" type="0"/>
    <Peak1D F1="1.4769" intensity="0.54" type="0"/>
  </PeakList1D>
  <PeakList1D>
    <PeakList1DHeader creator="p_bor" date="2021-08-04T14:55:04" expNo="2" name="PB-1937D-2lc1" owner="" procNo="1" source="C:\Bruker\NMR\PB">
      <PeakPickDetails>F1=1.162519ppm, F2=1.042577ppm, MI=0.53cm, MAXI=0.82cm, PC=1.000
      </PeakPickDetails>
    </PeakList1DHeader>
    <Peak1D F1="1.1158" intensity="0.54" type="0"/>
    <Peak1D F1="1.1013" intensity="0.58" type="0"/>
    <Peak1D F1="1.0930" intensity="0.70" type="0"/>
    <Peak1D F1="1.0786" intensity="0.65" type="0"/>
  </PeakList1D>
  <PeakList1D>
    <PeakList1DHeader creator="p_bor" date="2021-08-04T14:55:04" expNo="2" name="PB-1937D-2lc1" owner="" procNo="1" source="C:\Bruker\NMR\PB">
      <PeakPickDetails>F1=0.811918ppm, F2=0.703509ppm, MI=0.57cm, MAXI=0.82cm, PC=1.000
      </PeakPickDetails>
    </PeakList1DHeader>
    <Peak1D F1="0.7643" intensity="0.58" type="0"/>
    <Peak1D F1="0.7594" intensity="0.67" type="0"/>
  </PeakList1D>
</PeakList>
