# Supplementary material for: Stereoselective Domino Rearrangement peri-Annulation of Cinchona Alkaloid Derivatives with 8-Bromo-1-naphthyl Grignard
Source: J Org Chem. 2022 Aug 23;87(17):11602–7. doi: 10.1021/acs.joc.2c01249 (PMC9442652; doi:10.1021/acs.joc.2c01249)
Supplement: Supplementary file 2 — jo2c01249_si_002.zip [file jo2c01249_si_002.zip › 1/1H/pdata/1/peakrng]

P    #regions in PPM
# 2021-08-04 14:55:06 +0200  p_bor@E7270
# low field   high field   mi   maxi
  8.815771285677735  7.604813691491233  1.130  5.740  # for region 1
  7.535616114680576  7.360315586760245  2.206  5.884  # for region 2
  7.3533958290791785  7.28650483816221  1.193  2.036  # for region 3
  5.420476850168151  5.268242181184705  0.439  2.179  # for region 4
  4.929174054812485  4.1149492343404175  1.049  2.619  # for region 5
  3.944261878207463  3.9327289487390202  13.455  16.110  # for region 6
  3.9327289487390202  3.863531371928363  14.390  17.015  # for region 7
  3.441426153383351  3.3676154047853166  0.565  0.856  # for region 8
  3.0769855821805563  2.8001952749379275  0.701  1.224  # for region 9
  2.366557126924476  1.9859704544658614  0.771  1.272  # for region 10
  1.626143055050444  1.517733518047081  1.491  1.619  # for region 11
  1.517733518047081  1.425470082299538  0.536  0.661  # for region 12
  1.162519290419041  1.042576823947235  0.531  0.821  # for region 13
  0.8119182345783778  0.7035086975750148  0.573  0.816  # for region 14
