# Supplementary material for: Stereoselective Domino Rearrangement peri-Annulation of Cinchona Alkaloid Derivatives with 8-Bromo-1-naphthyl Grignard
Source: J Org Chem. 2022 Aug 23;87(17):11602–7. doi: 10.1021/acs.joc.2c01249 (PMC9442652; doi:10.1021/acs.joc.2c01249)
Supplement: Supplementary file 2 — jo2c01249_si_002.zip [file jo2c01249_si_002.zip › 1/Compound 1.mol]

Compound 1.mol
  ChemDraw08192109012D

 34 40  0  0  1  0  0  0  0  0999 V2000
    2.7893   -0.8250    0.0000 C   0  0  0  0  0  0  0  0  0  0  0  0
    2.7893   -1.6500    0.0000 C   0  0  0  0  0  0  0  0  0  0  0  0
    2.0748   -2.0625    0.0000 C   0  0  0  0  0  0  0  0  0  0  0  0
    1.3604   -1.6500    0.0000 C   0  0  0  0  0  0  0  0  0  0  0  0
    1.3604   -0.8250    0.0000 C   0  0  0  0  0  0  0  0  0  0  0  0
    2.0748   -0.4125    0.0000 C   0  0  0  0  0  0  0  0  0  0  0  0
    0.6459   -2.0625    0.0000 N   0  0  0  0  0  0  0  0  0  0  0  0
   -0.0686   -1.6500    0.0000 C   0  0  0  0  0  0  0  0  0  0  0  0
   -0.0686   -0.8250    0.0000 C   0  0  0  0  0  0  0  0  0  0  0  0
    0.6459   -0.4125    0.0000 C   0  0  0  0  0  0  0  0  0  0  0  0
   -0.7830   -0.4125    0.0000 C   0  0  0  0  0  0  0  0  0  0  0  0
   -0.7830    0.4125    0.0000 C   0  0  0  0  0  0  0  0  0  0  0  0
   -0.0686    0.8250    0.0000 C   0  0  0  0  0  0  0  0  0  0  0  0
    0.6459    0.4125    0.0000 C   0  0  0  0  0  0  0  0  0  0  0  0
   -1.4975    0.8250    0.0000 C   0  0  0  0  0  0  0  0  0  0  0  0
   -1.4975    1.6500    0.0000 C   0  0  0  0  0  0  0  0  0  0  0  0
   -0.7830    2.0625    0.0000 C   0  0  0  0  0  0  0  0  0  0  0  0
   -0.0686    1.6500    0.0000 C   0  0  0  0  0  0  0  0  0  0  0  0
    0.6459    2.0625    0.0000 C   0  0  0  0  0  0  0  0  0  0  0  0
    1.3604    1.6500    0.0000 C   0  0  0  0  0  0  0  0  0  0  0  0
    1.3604    0.8250    0.0000 C   0  0  0  0  0  0  0  0  0  0  0  0
   -1.4950   -0.8236    0.0000 C   0  0  0  0  0  0  0  0  0  0  0  0
   -2.2919   -0.6100    0.0000 N   0  0  0  0  0  0  0  0  0  0  0  0
   -3.0888   -0.8236    0.0000 C   0  0  0  0  0  0  0  0  0  0  0  0
   -1.9075   -0.1091    0.0000 C   0  0  0  0  0  0  0  0  0  0  0  0
   -3.5013   -0.1091    0.0000 C   0  0  0  0  0  0  0  0  0  0  0  0
   -2.7044    0.1044    0.0000 C   0  0  0  0  0  0  0  0  0  0  0  0
   -2.2919    0.2150    0.0000 C   0  0  0  0  0  0  0  0  0  0  0  0
   -2.7044    0.9294    0.0000 C   0  0  0  0  0  0  0  0  0  0  0  0
   -3.5013   -0.9341    0.0000 C   0  0  0  0  0  0  0  0  0  0  0  0
   -4.2133   -1.3452    0.0000 C   0  0  0  0  0  0  0  0  0  0  0  0
   -0.7830   -1.2375    0.0000 H   0  0  0  0  0  0  0  0  0  0  0  0
    3.5013   -0.4139    0.0000 O   0  0  0  0  0  0  0  0  0  0  0  0
    4.2133   -0.8250    0.0000 C   0  0  0  0  0  0  0  0  0  0  0  0
  1 33  1  0      
 33 34  1  0      
  1  2  2  0      
  2  3  1  0      
  3  4  2  0      
  4  5  1  0      
  5  6  2  0      
  6  1  1  0      
  4  7  1  0      
  7  8  2  0      
  8  9  1  0      
  9 10  2  0      
 10  5  1  0      
  9 11  1  0      
 11 12  1  0      
 12 13  2  0      
 13 14  1  0      
 14 10  1  0      
 12 15  1  0      
 15 16  2  0      
 16 17  1  0      
 17 18  2  0      
 18 13  1  0      
 18 19  1  0      
 19 20  2  0      
 20 21  1  0      
 21 14  2  0      
 11 22  1  0      
 22 23  1  1      
 23 24  1  1      
 22 25  1  0      
 24 26  1  0      
 25 27  1  0      
 27 26  1  0      
 23 28  1  1      
 27 29  1  0      
 29 28  1  0      
 26 30  1  0      
 30 31  2  0      
 11 32  1  1      
M  STY  1   1 SUP
M  SLB  1   1   1
M  SAL   1  2  33  34
M  SBL   1  1   1
M  SMT   1 OCH3
M  SBV   1   1   -0.7120   -0.4111
M  END
