# Supplementary material for: Stereoselective Domino Rearrangement peri-Annulation of Cinchona Alkaloid Derivatives with 8-Bromo-1-naphthyl Grignard
Source: J Org Chem. 2022 Aug 23;87(17):11602–7. doi: 10.1021/acs.joc.2c01249 (PMC9442652; doi:10.1021/acs.joc.2c01249)
Supplement: Supplementary file 2 — jo2c01249_si_002.zip [file jo2c01249_si_002.zip › 1/COSY(a)/audita.txt]

##TITLE= Audit trail, TOPSPIN		Version 3.2
##JCAMPDX= 5.01
##ORIGIN= Bruker BioSpin GmbH
##OWNER= nmrsu
$$ C:\Bruker\TopSpin3.2\data\Boratynski/PB-1651D-tl1/3/audita.txt
##AUDIT TRAIL=  $$ (NUMBER, WHEN, WHO, WHERE, PROCESS, VERSION, WHAT)
(   1,<2018-11-22 09:42:57.951 +0100>,<nmrsu>,<nmr600>,<go>,<TOPSPIN 3.2>,
      <created by zg
	started at 2018-11-22 09:33:03.340 +0100,
	POWCHK enabled, PULCHK disabled,
       configuration hash MD5:
       F6 A2 18 02 2A 89 B2 80 26 F8 5D 6B 6B CC E4 9E
       data hash MD5: 2K * 256
       55 AC 95 F9 B4 06 9A D9 DE C9 2D BA A5 93 96 2D>)
##END=

$$ hash MD5
$$ F9 47 D6 42 4D 2C B0 09 6A F4 5E 5C 3C 4D C5 19
