# Supplementary material for: Stereoselective Domino Rearrangement peri-Annulation of Cinchona Alkaloid Derivatives with 8-Bromo-1-naphthyl Grignard
Source: J Org Chem. 2022 Aug 23;87(17):11602–7. doi: 10.1021/acs.joc.2c01249 (PMC9442652; doi:10.1021/acs.joc.2c01249)
Supplement: Supplementary file 2 — jo2c01249_si_002.zip [file jo2c01249_si_002.zip › 1/COSY(benzene)/acqu2]

##TITLE= Parameter file, TOPSPIN		Version 3.2
##JCAMPDX= 5.0
##DATATYPE= Parameter Values
##NPOINTS= 4	$$ modification sequence number
##ORIGIN= Bruker BioSpin GmbH
##OWNER= nmrsu
$$ 2019-03-15 11:40:22.548 +0100  nmrsu@nmr600
$$ C:/Bruker/TopSpin3.2/data/Boratynski/PB-1651D-tl1/23/acqu2
$$ process C:\Bruker\TopSpin3.2\prog\mod\dataserver.exe
##$ACQT0= 0
##$BF1= 600.58
##$FnMODE= 1
##$NUC1= <1H>
##$NusJSP= 0
##$NusT2= 1
##$NusTD= 0
##$O1= 3610.80220079657
##$SFO1= 600.583610802201
##$SW= 13.3502817225997
##$SW_h= 2000
##$TD= 256
##END=
