# Supplementary material for: Stereoselective Domino Rearrangement peri-Annulation of Cinchona Alkaloid Derivatives with 8-Bromo-1-naphthyl Grignard
Source: J Org Chem. 2022 Aug 23;87(17):11602–7. doi: 10.1021/acs.joc.2c01249 (PMC9442652; doi:10.1021/acs.joc.2c01249)
Supplement: Supplementary file 2 — jo2c01249_si_002.zip [file jo2c01249_si_002.zip › 1/COSY(benzene)/audita.txt]

##TITLE= Audit trail, TOPSPIN		Version 3.2
##JCAMPDX= 5.01
##ORIGIN= Bruker BioSpin GmbH
##OWNER= nmrsu
$$ C:\Bruker\TopSpin3.2\data\Boratynski/PB-1651D-tl1/23/audita.txt
##AUDIT TRAIL=  $$ (NUMBER, WHEN, WHO, WHERE, PROCESS, VERSION, WHAT)
(   1,<2019-03-15 12:30:04.351 +0100>,<nmrsu>,<nmr600>,<go>,<TOPSPIN 3.2>,
      <created by zg
	started at 2019-03-15 12:10:59.295 +0100,
	POWCHK enabled, PULCHK disabled,
       configuration hash MD5:
       F6 A2 18 02 2A 89 B2 80 26 F8 5D 6B 6B CC E4 9E
       data hash MD5: 2K * 256
       5D C3 00 2E 4F E2 FB E9 EA E1 6E 83 DA F3 1B ED>)
##END=

$$ hash MD5
$$ 96 17 D3 DE 8E 3C 08 BC 85 70 58 A2 94 CA 93 3B
