# Supplementary material for: Stereoselective Domino Rearrangement peri-Annulation of Cinchona Alkaloid Derivatives with 8-Bromo-1-naphthyl Grignard
Source: J Org Chem. 2022 Aug 23;87(17):11602–7. doi: 10.1021/acs.joc.2c01249 (PMC9442652; doi:10.1021/acs.joc.2c01249)
Supplement: Supplementary file 2 — jo2c01249_si_002.zip [file jo2c01249_si_002.zip › 1/COSY(benzene)/pdata/1/curdat2]

##TITLE= Parameter file, TOPSPIN		Version 3.2
##JCAMPDX= 5.0
##DATATYPE= Parameter Values
##NPOINTS= 2	$$ modification sequence number
##ORIGIN= Bruker BioSpin GmbH
##OWNER= p_bor
$$ 2019-03-19 12:59:07.926 +0100  p_bor@E7270
$$ C:/Bruker/NMR/PB/PB-1651D-tl1/23/pdata/1/curdat2
$$ process C:\Bruker\TopSpin3.2\prog\mod\dataserver.exe
##$DATPATH2= <C:/Bruker/NMR/PB>
##$DATPATH3= <C:/Bruker/NMR/PB>
##$DU2= <>
##$DU3= <>
##$EXPNO2= 20
##$EXPNO3= 20
##$NAME2= <PB-1651D-tl1>
##$NAME3= <PB-1651D-tl1>
##$PROCNO2= 1
##$PROCNO3= 1
##$TYPE= <>
##$USER2= <>
##$USER3= <>
##END=
